# Supplementary material for: Identification of Disease-Associated Cryptococcal Proteins Reactive With Serum IgG From Cryptococcal Meningitis Patients
Source: Front Immunol. 2021 Jul 23;12:709695. doi: 10.3389/fimmu.2021.709695 (PMC8342929; doi:10.3389/fimmu.2021.709695)
Supplement: Supplementary file 11 [file Table_5.xlsx]

## Sheet: Supplementary table information
Supplementary table 5: Information on homology of the twenty-three cryptococcal proteins identified to be immunoreactive with human sera
Homology of immunoreactive cryptococcal proteins to human proteins, Saccharomyces cerevisiae proteins, and proteins from pathogenic fungi causing systemic infections was investigated.
Individual BLAST results for each homology search are listed in separate register tabs.
Homology was determined using the NCBI protein blast tool:
https://blast.ncbi.nlm.nih.gov/Blast.cgi?PROGRAM=blastp&PAGE_TYPE=BlastSearch&LINK_LOC=blasthome.
No. of register tab	Homology investigated	of
2	Homology to human proteins	all 23 immunoreactive proteins
3	Homology to S. cerevisiae proteins	all 23 immunoreactive proteins
4	Homology to proteins from pathogenic fungi	26S proteasome subunit N8
5	Homology to proteins from pathogenic fungi	Chlorophyll synthesis pathway protein BchC
6	Homology to proteins from pathogenic fungi	Cytoplasmic protein CNAG_02943
7	Homology to proteins from pathogenic fungi	Deoxyuridine 5’-triphosphate nucleotidohydrolase
8	Homology to proteins from pathogenic fungi	Extracellular elastinolytic metalloproteinase
9	Homology to proteins from pathogenic fungi	Glucose-methanol-choline oxidoreductase
10	Homology to proteins from pathogenic fungi	Glutamate dehydrogenase (NADP)
11	Homology to proteins from pathogenic fungi	Glycerol-3-phosphate dehydrogenase (NAD(+))
12	Homology to proteins from pathogenic fungi	GTP-binding protein ypt1
13	Homology to proteins from pathogenic fungi	Heat shock 70kDa protein 4
14	Homology to proteins from pathogenic fungi	Hsp71-like protein
15	Homology to proteins from pathogenic fungi	Hsp72-like protein
16	Homology to proteins from pathogenic fungi	Hsp75-like protein
17	Homology to proteins from pathogenic fungi	Hypothetical protein CNAG_05236
18	Homology to proteins from pathogenic fungi	Hypothetical protein CNAG_06113
19	Homology to proteins from pathogenic fungi	Hypothetical protein CNAG_06946
20	Homology to proteins from pathogenic fungi	Ketol-acid reductoisomerase, mitochondrial
21	Homology to proteins from pathogenic fungi	Mannose-1-phosphate guanyltransferase
22	Homology to proteins from pathogenic fungi	Phosphoglucomutase
23	Homology to proteins from pathogenic fungi	Pyruvate decarboxylase
24	Homology to proteins from pathogenic fungi	Transaldolase
25	Homology to proteins from pathogenic fungi	Transketolase
26	Homology to proteins from pathogenic fungi	Urease accessory protein UreG
27	Homology to proteins from C. neoformans H99	all 23 immunoreactive proteins

## Sheet: (2) human homology
Homology of immunoreactive cryptococcal proteins to human proteins
A maximum of 10 Hits from the BLAST search is listed for each protein
Protein Query	accession no.	Hit No.	ref seq	Homo sapiens homolog (max. 10 hits)	species	Max score	Total score	Query Cover	E value	% Identity	Acc. Len	accession no.2
26S proteasome regulatory subunit N8 [Cryptococcus neoformans var. grubii H99]	AFR92184	1	Select seq pdb|5VFP|Z	Nucleotide-driven Triple-state Remodeling of the AAA-ATPase Channel in the Activated Human 26S Proteasome [Homo sapiens]	Homo sapiens	297	297	0.82	4e-99	52.78%	286	5VFP_Z
26S proteasome regulatory subunit N8 [Cryptococcus neoformans var. grubii H99]	AFR92184	2	Select seq gb|AAB34148.1|	erythrocyte 26 S protease subunit 12, 26 S protease S12=26 S regulatory complex non-proteasomal and non-ATPase subunit/Mov-34 protein homolog [human, HeLa cells, Peptide, 321 aa] [Homo sapiens]	Homo sapiens	298	298	0.83	4e-99	52.38%	321	AAB34148.1
26S proteasome regulatory subunit N8 [Cryptococcus neoformans var. grubii H99]	AFR92184	3	Select seq ref|NP_002802.2|	26S proteasome non-ATPase regulatory subunit 7 [Homo sapiens]	Homo sapiens	298	298	0.83	7e-99	52.38%	324	NP_002802.2
26S proteasome regulatory subunit N8 [Cryptococcus neoformans var. grubii H99]	AFR92184	4	Select seq gb|AAH00338.1|	PSMD7 protein [Homo sapiens]	Homo sapiens	298	298	0.83	8e-99	52.38%	326	AAH00338.1
26S proteasome regulatory subunit N8 [Cryptococcus neoformans var. grubii H99]	AFR92184	5	Select seq dbj|BAA08780.1|	proteasome subunit p40 / Mov34 protein [Homo sapiens]	Homo sapiens	296	296	0.83	3e-98	52.72%	324	BAA08780.1
26S proteasome regulatory subunit N8 [Cryptococcus neoformans var. grubii H99]	AFR92184	6	Select seq dbj|BAG37774.1|	unnamed protein product [Homo sapiens]	Homo sapiens	296	296	0.83	3e-98	52.38%	324	BAG37774.1
26S proteasome regulatory subunit N8 [Cryptococcus neoformans var. grubii H99]	AFR92184	7	Select seq dbj|BAG63400.1|	unnamed protein product [Homo sapiens]	Homo sapiens	221	221	0.62	6e-70	52.05%	247	BAG63400.1
26S proteasome regulatory subunit N8 [Cryptococcus neoformans var. grubii H99]	AFR92184	8	Select seq pdb|2O95|A	Crystal Structure of the Metal-Free Dimeric Human Mov34 MPN domain (residues 1-186) [Homo sapiens]	Homo sapiens	199	199	0.52	3e-62	55.68%	187	2O95_A
26S proteasome regulatory subunit N8 [Cryptococcus neoformans var. grubii H99]	AFR92184	9	Select seq pdb|2O96|A	Crystal Structure of the Metal-Free Dimeric Human Mov34 MPN domain (residues 1-177) [Homo sapiens]	Homo sapiens	194	194	0.5	2e-60	56.42%	178	2O96_A
26S proteasome regulatory subunit N8 [Cryptococcus neoformans var. grubii H99]	AFR92184	10	Select seq gb|EAW53037.1|	hCG1644176 [Homo sapiens]	Homo sapiens	170	170	0.58	1e-50	42.16%	194	EAW53037.1
chlorophyll synthesis pathway protein BchC [Cryptococcus neoformans var. grubii H99]	AFR97763	1	Select seq gb|AAA66064.1|	sorbitol dehydrogenase [Homo sapiens]	Homo sapiens	151	151	0.97	2e-41	30.17%	357	AAA66064.1
chlorophyll synthesis pathway protein BchC [Cryptococcus neoformans var. grubii H99]	AFR97763	2	Select seq pdb|1PL7|A	Human Sorbitol Dehydrogenase (apo) [Homo sapiens]	Homo sapiens	151	151	0.97	2e-41	30.17%	356	1PL7_A
chlorophyll synthesis pathway protein BchC [Cryptococcus neoformans var. grubii H99]	AFR97763	3	Select seq gb|AAA80565.1|	L-iditol-2 dehydrogenase [Homo sapiens]	Homo sapiens	149	149	0.97	6e-41	30.17%	357	AAA80565.1
chlorophyll synthesis pathway protein BchC [Cryptococcus neoformans var. grubii H99]	AFR97763	4	Select seq ref|NP_003095.2|	sorbitol dehydrogenase [Homo sapiens]	Homo sapiens	149	149	0.97	7e-41	29.89%	357	NP_003095.2
chlorophyll synthesis pathway protein BchC [Cryptococcus neoformans var. grubii H99]	AFR97763	5	Select seq pdb|1PL6|A	Human SDH/NADH/inhibitor complex [Homo sapiens]	Homo sapiens	147	147	0.99	3e-40	30.51%	356	1PL6_A
chlorophyll synthesis pathway protein BchC [Cryptococcus neoformans var. grubii H99]	AFR97763	6	Select seq pdb|1HSO|A	HUMAN ALPHA ALCOHOL DEHYDROGENASE (ADH1A) [Homo sapiens]	Homo sapiens	84.3	84.3	0.97	5e-17	24.73%	374	1HSO_A
chlorophyll synthesis pathway protein BchC [Cryptococcus neoformans var. grubii H99]	AFR97763	7	Select seq ref|NP_000658.1|	alcohol dehydrogenase 1A [Homo sapiens]	Homo sapiens	84.3	84.3	0.97	5e-17	24.73%	375	NP_000658.1
chlorophyll synthesis pathway protein BchC [Cryptococcus neoformans var. grubii H99]	AFR97763	8	Select seq gb|EAX06093.1|	alcohol dehydrogenase 1A (class I), alpha polypeptide, isoform CRA_a [Homo sapiens]	Homo sapiens	79.3	79.3	0.97	3e-15	24.61%	385	EAX06093.1
chlorophyll synthesis pathway protein BchC [Cryptococcus neoformans var. grubii H99]	AFR97763	9	Select seq gb|AAH67421.1|	Alcohol dehydrogenase 1C (class I), gamma polypeptide [Homo sapiens]	Homo sapiens	78.2	78.2	0.97	8e-15	24.27%	375	AAH67421.1
chlorophyll synthesis pathway protein BchC [Cryptococcus neoformans var. grubii H99]	AFR97763	10	Select seq gb|AAH62476.1|	Alcohol dehydrogenase 1C (class I), gamma polypeptide [Homo sapiens]	Homo sapiens	77.8	77.8	0.97	8e-15	24.27%	375	AAH62476.1
cytoplasmic protein CNAG_02943 [Cryptococcus neoformans var. grubii H99]	AFR93749	0	no homolog in Homo sapiens	no homolog in Homo sapiens
deoxyuridine 5~-triphosphate nucleotidohydrolase [Cryptococcus neoformans var. grubii H99]	AFR94562	1	Select seq ref|NP_001180262.1|	coronin-1A [Homo sapiens]	Homo sapiens	311	311	0.62	6e-98	37.44%	461	NP_001180262.1
deoxyuridine 5~-triphosphate nucleotidohydrolase [Cryptococcus neoformans var. grubii H99]	AFR94562	2	Select seq ref|XP_016878374.1|	coronin-1A isoform X1 [Homo sapiens]	Homo sapiens	310	310	0.63	5e-97	37.36%	463	XP_016878374.1
deoxyuridine 5~-triphosphate nucleotidohydrolase [Cryptococcus neoformans var. grubii H99]	AFR94562	3	Select seq sp|Q6QEF8.2|	RecName: Full=Coronin-6; AltName: Full=Coronin-like protein E; Short=Clipin-E [Homo sapiens]	Homo sapiens	310	310	0.64	6e-97	37.00%	472	Q6QEF8.2
deoxyuridine 5~-triphosphate nucleotidohydrolase [Cryptococcus neoformans var. grubii H99]	AFR94562	4	Select seq pdb|7KYX|A	Chain A, Coronin-6 [Homo sapiens]	Homo sapiens	306	306	0.58	1e-96	39.04%	409	7KYX_A
deoxyuridine 5~-triphosphate nucleotidohydrolase [Cryptococcus neoformans var. grubii H99]	AFR94562	5	Select seq gb|AAA77058.1|	coronin-like protein [Homo sapiens]	Homo sapiens	308	308	0.62	2e-96	37.22%	461	AAA77058.1
deoxyuridine 5~-triphosphate nucleotidohydrolase [Cryptococcus neoformans var. grubii H99]	AFR94562	6	Select seq gb|EAW51205.1|	coronin 6, isoform CRA_b [Homo sapiens]	Homo sapiens	309	309	0.58	8e-96	39.04%	542	EAW51205.1
deoxyuridine 5~-triphosphate nucleotidohydrolase [Cryptococcus neoformans var. grubii H99]	AFR94562	7	Select seq ref|NP_001375360.1|	coronin-6 isoform 1 [Homo sapiens]	Homo sapiens	306	306	0.64	2e-95	36.78%	472	NP_001375360.1
deoxyuridine 5~-triphosphate nucleotidohydrolase [Cryptococcus neoformans var. grubii H99]	AFR94562	8	Select seq ref|NP_001375362.1|	coronin-6 isoform 3 [Homo sapiens]	Homo sapiens	305	305	0.64	3e-95	36.78%	471	NP_001375362.1
deoxyuridine 5~-triphosphate nucleotidohydrolase [Cryptococcus neoformans var. grubii H99]	AFR94562	9	Select seq ref|NP_001018080.1|	coronin-1B [Homo sapiens]	Homo sapiens	294	294	0.61	8e-91	35.76%	489	NP_001018080.1
deoxyuridine 5~-triphosphate nucleotidohydrolase [Cryptococcus neoformans var. grubii H99]	AFR94562	10	Select seq gb|EAW74626.1|	coronin, actin binding protein, 1B, isoform CRA_c [Homo sapiens]	Homo sapiens	293	293	0.61	2e-90	36.16%	488	EAW74626.1
extracellular elastinolytic metalloproteinase [Cryptococcus neoformans var. grubii H99]	AFR97484	0	no homolog in Homo sapiens	no homolog in Homo sapiens
glucose-methanol-choline oxidoreductase [Cryptococcus neoformans var. grubii H99]	AFR94515	1	Select seq gb|AAH34502.1|	Choline dehydrogenase [Homo sapiens]	Homo sapiens	180	180	0.97	4e-48	29.18%	594	AAH34502.1
glucose-methanol-choline oxidoreductase [Cryptococcus neoformans var. grubii H99]	AFR94515	2	Select seq ref|NP_060867.2|	choline dehydrogenase, mitochondrial [Homo sapiens]	Homo sapiens	180	180	0.97	4e-48	29.18%	594	NP_060867.2
glucose-methanol-choline oxidoreductase [Cryptococcus neoformans var. grubii H99]	AFR94515	3	Select seq ref|XP_006713313.1|	choline dehydrogenase, mitochondrial isoform X1 [Homo sapiens]	Homo sapiens	178	178	0.98	2e-47	28.69%	595	XP_006713313.1
glucose-methanol-choline oxidoreductase [Cryptococcus neoformans var. grubii H99]	AFR94515	4	Select seq emb|CAB75961.1|	choline dehydrogenase [Homo sapiens]	Homo sapiens	145	145	0.83	1e-36	28.77%	482	CAB75961.1
glucose-methanol-choline oxidoreductase [Cryptococcus neoformans var. grubii H99]	AFR94515	5	Select seq ref|XP_016862288.1|	choline dehydrogenase, mitochondrial isoform X4 [Homo sapiens]	Homo sapiens	140	140	0.52	2e-35	32.72%	409	XP_016862288.1
glucose-methanol-choline oxidoreductase [Cryptococcus neoformans var. grubii H99]	AFR94515	6	Select seq ref|XP_006713315.1|	choline dehydrogenase, mitochondrial isoform X3 [Homo sapiens]	Homo sapiens	139	139	0.52	7e-35	32.31%	410	XP_006713315.1
glucose-methanol-choline oxidoreductase [Cryptococcus neoformans var. grubii H99]	AFR94515	7	Select seq dbj|BAG59966.1|	unnamed protein product [Homo sapiens]	Homo sapiens	72.4	72.4	0.51	9e-13	27.72%	289	BAG59966.1
glutamate dehydrogenase (NADP) [Cryptococcus neoformans var. grubii H99]	AFR97782	1	Select seq dbj|BAG59867.1|	unnamed protein product [Homo sapiens]	Homo sapiens	132	132	0.84	2e-32	27.85%	509	BAG59867.1
glutamate dehydrogenase (NADP) [Cryptococcus neoformans var. grubii H99]	AFR97782	2	Select seq pdb|6DQG|A	Human glutamate dehydrogenase, H454Y mutant [Homo sapiens]	Homo sapiens	131	131	0.84	2e-32	27.85%	496	6DQG_A
glutamate dehydrogenase (NADP) [Cryptococcus neoformans var. grubii H99]	AFR97782	3	Select seq pdb|1L1F|A	Structure of human glutamate dehydrogenase-apo form [Homo sapiens]	Homo sapiens	131	131	0.84	2e-32	27.85%	505	1L1F_A
glutamate dehydrogenase (NADP) [Cryptococcus neoformans var. grubii H99]	AFR97782	4	Select seq pdb|1NR1|A	Crystal structure of the R463A mutant of human Glutamate dehydrogenase [Homo sapiens]	Homo sapiens	131	131	0.84	2e-32	27.85%	496	1NR1_A
glutamate dehydrogenase (NADP) [Cryptococcus neoformans var. grubii H99]	AFR97782	5	Select seq dbj|BAG59880.1|	unnamed protein product [Homo sapiens]	Homo sapiens	131	131	0.84	2e-32	27.85%	501	BAG59880.1
glutamate dehydrogenase (NADP) [Cryptococcus neoformans var. grubii H99]	AFR97782	6	Select seq ref|NP_005262.1|	glutamate dehydrogenase 1, mitochondrial isoform a precursor [Homo sapiens]	Homo sapiens	131	131	0.84	4e-32	27.85%	558	NP_005262.1
glutamate dehydrogenase (NADP) [Cryptococcus neoformans var. grubii H99]	AFR97782	7	Select seq dbj|BAG64501.1|	unnamed protein product [Homo sapiens]	Homo sapiens	130	130	0.84	6e-32	27.59%	490	BAG64501.1
glutamate dehydrogenase (NADP) [Cryptococcus neoformans var. grubii H99]	AFR97782	8	Select seq dbj|BAD96538.1|	glutamate dehydrogenase 1 variant [Homo sapiens]	Homo sapiens	128	128	0.84	5e-31	27.59%	558	BAD96538.1
glutamate dehydrogenase (NADP) [Cryptococcus neoformans var. grubii H99]	AFR97782	9	Select seq pdb|6G2U|A	Crystal structure of the human glutamate dehydrogenase 2 (hGDH2) [Homo sapiens]	Homo sapiens	127	127	0.81	5e-31	27.44%	505	6G2U_A
glutamate dehydrogenase (NADP) [Cryptococcus neoformans var. grubii H99]	AFR97782	10	Select seq ref|NP_036216.2|	glutamate dehydrogenase 2, mitochondrial precursor [Homo sapiens]	Homo sapiens	127	127	0.81	1e-30	27.44%	558	NP_036216.2
glycerol-3-phosphate dehydrogenase (NAD(+)) [Cryptococcus neoformans var. grubii H99]	AFR92257	1	Select seq ref|NP_005267.2|	glycerol-3-phosphate dehydrogenase [NAD(+)], cytoplasmic isoform 1 [Homo sapiens]	Homo sapiens	356	356	0.97	2e-121	50.45%	349	NP_005267.2
glycerol-3-phosphate dehydrogenase (NAD(+)) [Cryptococcus neoformans var. grubii H99]	AFR92257	2	Select seq dbj|BAG35417.1|	unnamed protein product [Homo sapiens]	Homo sapiens	356	356	0.97	2e-121	50.45%	349	BAG35417.1
glycerol-3-phosphate dehydrogenase (NAD(+)) [Cryptococcus neoformans var. grubii H99]	AFR92257	3	Select seq pdb|1X0X|A	Co-Structure of Homo Sapiens Glycerol-3-Phosphate Dehydrogenase 1 complex with NAD [Homo sapiens]	Homo sapiens	356	356	0.97	2e-121	50.45%	354	1X0X_A
glycerol-3-phosphate dehydrogenase (NAD(+)) [Cryptococcus neoformans var. grubii H99]	AFR92257	4	Select seq gb|AAA92863.1|	L-glycerol-3-phosphate:NAD oxidoreductase [Homo sapiens]	Homo sapiens	354	354	0.97	9e-121	50.15%	349	AAA92863.1
glycerol-3-phosphate dehydrogenase (NAD(+)) [Cryptococcus neoformans var. grubii H99]	AFR92257	5	Select seq pdb|6PYP|A	Binary Complex of Human Glycerol 3-Phosphate Dehydrogenase, R269A mutant [Homo sapiens]	Homo sapiens	353	353	0.97	3e-120	50.15%	349	6PYP_A
glycerol-3-phosphate dehydrogenase (NAD(+)) [Cryptococcus neoformans var. grubii H99]	AFR92257	6	Select seq pdb|1X0V|A	Crystal Structure of Homo Sapien Glycerol-3-Phosphate Dehydrogenase 1 [Homo sapiens]	Homo sapiens	348	348	0.97	2e-118	50.30%	354	1X0V_A
glycerol-3-phosphate dehydrogenase (NAD(+)) [Cryptococcus neoformans var. grubii H99]	AFR92257	7	Select seq pdb|2PLA|A	Crystal structure of human glycerol-3-phosphate dehydrogenase 1-like protein [Homo sapiens]	Homo sapiens	342	342	0.98	8e-116	51.32%	349	2PLA_A
glycerol-3-phosphate dehydrogenase (NAD(+)) [Cryptococcus neoformans var. grubii H99]	AFR92257	8	Select seq ref|NP_055956.1|	glycerol-3-phosphate dehydrogenase 1-like protein [Homo sapiens]	Homo sapiens	342	342	0.98	1e-115	51.32%	351	NP_055956.1
glycerol-3-phosphate dehydrogenase (NAD(+)) [Cryptococcus neoformans var. grubii H99]	AFR92257	9	Select seq ref|NP_001244128.1|	glycerol-3-phosphate dehydrogenase [NAD(+)], cytoplasmic isoform 2 [Homo sapiens]	Homo sapiens	313	313	0.97	5e-105	46.59%	326	NP_001244128.1
glycerol-3-phosphate dehydrogenase (NAD(+)) [Cryptococcus neoformans var. grubii H99]	AFR92257	10	Select seq ref|XP_006713131.1|	glycerol-3-phosphate dehydrogenase 1-like protein isoform X1 [Homo sapiens]	Homo sapiens	270	270	0.98	4e-88	43.70%	304	XP_006713131.1
GTP-binding protein ypt1 [Cryptococcus neoformans var. grubii H99]	AFR94332	1	Select seq ref|NP_004152.1|	ras-related protein Rab-1A isoform 1 [Homo sapiens]	Homo sapiens	329	329	0.98	3e-115	79.70%	205	NP_004152.1
GTP-binding protein ypt1 [Cryptococcus neoformans var. grubii H99]	AFR94332	2	Select seq gb|EAW99923.1|	RAB1A, member RAS oncogene family, isoform CRA_f [Homo sapiens]	Homo sapiens	329	329	0.98	1e-114	79.70%	257	EAW99923.1
GTP-binding protein ypt1 [Cryptococcus neoformans var. grubii H99]	AFR94332	3	Select seq ref|NP_112243.1|	ras-related protein Rab-1B [Homo sapiens]	Homo sapiens	324	324	0.98	3e-113	79.70%	201	NP_112243.1
GTP-binding protein ypt1 [Cryptococcus neoformans var. grubii H99]	AFR94332	4	Select seq pdb|5SZH|B	Structure of human Rab1b in complex with the bMERB domain of Mical-cL [Homo sapiens]	Homo sapiens	323	323	0.98	5e-113	79.70%	203	5SZH_B
GTP-binding protein ypt1 [Cryptococcus neoformans var. grubii H99]	AFR94332	5	Select seq emb|CAG38493.1|	RAB1B [Homo sapiens]	Homo sapiens	322	322	0.98	1e-112	79.21%	201	CAG38493.1
GTP-binding protein ypt1 [Cryptococcus neoformans var. grubii H99]	AFR94332	6	Select seq pdb|3TKL|A	Crystal structure of the GTP-bound Rab1a in complex with the coiled-coil domain of LidA from Legionella pneumophila [Homo sapiens]	Homo sapiens	321	321	0.91	4e-112	82.89%	196	3TKL_A
GTP-binding protein ypt1 [Cryptococcus neoformans var. grubii H99]	AFR94332	7	Select seq pdb|5SZK|B	Structure of human N-terminally engineered Rab1b in complex with the bMERB domain of Mical-cL [Homo sapiens]	Homo sapiens	319	319	0.99	3e-111	78.82%	203	5SZK_B
GTP-binding protein ypt1 [Cryptococcus neoformans var. grubii H99]	AFR94332	8	Select seq pdb|3JZA|A	Crystal structure of human Rab1b in complex with the GEF domain of DrrA/SidM from Legionella pneumophila [Homo sapiens]	Homo sapiens	318	318	0.83	3e-111	88.37%	175	3JZA_A
GTP-binding protein ypt1 [Cryptococcus neoformans var. grubii H99]	AFR94332	9	Select seq pdb|4I1O|A	Crystal structure of the Legionella pneumophila GAP domain of LepB in complex with Rab1b bound to GDP and BeF3 [Homo sapiens]	Homo sapiens	318	318	0.83	4e-111	88.37%	181	4I1O_A
GTP-binding protein ypt1 [Cryptococcus neoformans var. grubii H99]	AFR94332	10	Select seq pdb|6SKU|B	Legionella effector AnkX in complex with human Rab1b [Homo sapiens]	Homo sapiens	317	317	0.83	4e-111	88.37%	175	6SKU_B
heat shock 70kDa protein 4 [Cryptococcus neoformans var. grubii H99]	AFR98435	1	Select seq ref|XP_016875852.1|	heat shock protein 105 kDa isoform X4 [Homo sapiens]	Homo sapiens	606	606	0.98	0.0	43.20%	807	XP_016875852.1
heat shock 70kDa protein 4 [Cryptococcus neoformans var. grubii H99]	AFR98435	2	Select seq ref|NP_001273432.1|	heat shock protein 105 kDa isoform 2 [Homo sapiens]	Homo sapiens	606	606	0.98	0.0	43.20%	814	NP_001273432.1
heat shock 70kDa protein 4 [Cryptococcus neoformans var. grubii H99]	AFR98435	3	Select seq gb|AAP44471.1|	heat shock protein apg-1 [Homo sapiens]	Homo sapiens	570	570	0.96	0.0	40.52%	839	AAP44471.1
heat shock 70kDa protein 4 [Cryptococcus neoformans var. grubii H99]	AFR98435	4	Select seq ref|NP_001304310.1|	heat shock 70 kDa protein 4L isoform 2 [Homo sapiens]	Homo sapiens	569	569	0.96	0.0	40.52%	870	NP_001304310.1
heat shock 70kDa protein 4 [Cryptococcus neoformans var. grubii H99]	AFR98435	5	Select seq ref|NP_055093.2|	heat shock 70 kDa protein 4L isoform 1 [Homo sapiens]	Homo sapiens	569	569	0.96	0.0	40.52%	839	NP_055093.2
heat shock 70kDa protein 4 [Cryptococcus neoformans var. grubii H99]	AFR98435	6	Select seq ref|NP_002145.3|	heat shock 70 kDa protein 4 [Homo sapiens]	Homo sapiens	568	568	0.95	0.0	40.81%	840	NP_002145.3
heat shock 70kDa protein 4 [Cryptococcus neoformans var. grubii H99]	AFR98435	7	Select seq ref|XP_005266293.1|	heat shock protein 105 kDa isoform X2 [Homo sapiens]	Homo sapiens	568	568	0.93	0.0	42.69%	816	XP_005266293.1
heat shock 70kDa protein 4 [Cryptococcus neoformans var. grubii H99]	AFR98435	8	Select seq ref|XP_016875851.1|	heat shock protein 105 kDa isoform X3 [Homo sapiens]	Homo sapiens	567	567	0.93	0.0	42.69%	809	XP_016875851.1
heat shock 70kDa protein 4 [Cryptococcus neoformans var. grubii H99]	AFR98435	9	Select seq dbj|BAG57963.1|	unnamed protein product [Homo sapiens]	Homo sapiens	566	566	0.95	0.0	40.68%	840	BAG57963.1
heat shock 70kDa protein 4 [Cryptococcus neoformans var. grubii H99]	AFR98435	10	Select seq gb|ACI45985.1|	epididymis secretory sperm binding protein Li 5a [Homo sapiens]	Homo sapiens	565	565	0.95	0.0	40.68%	840	ACI45985.1
hsp71-like protein [Cryptococcus neoformans var. grubii H99]	AFR97929	1	Select seq ref|NP_006588.1|	heat shock cognate 71 kDa protein isoform 1 [Homo sapiens]	Homo sapiens	971	971	0.93	0.0	76.73%	646	NP_006588.1
hsp71-like protein [Cryptococcus neoformans var. grubii H99]	AFR97929	2	Select seq dbj|BAD96505.1|	heat shock 70kDa protein 8 isoform 1 variant [Homo sapiens]	Homo sapiens	969	969	0.93	0.0	76.57%	646	BAD96505.1
hsp71-like protein [Cryptococcus neoformans var. grubii H99]	AFR97929	3	Select seq gb|AQY76891.1|	HSPA1L [Homo sapiens]	Homo sapiens	961	961	0.99	0.0	72.59%	641	AQY76891.1
hsp71-like protein [Cryptococcus neoformans var. grubii H99]	AFR97929	4	Select seq gb|AAD21817.1|	HSP70-HOM [Homo sapiens]	Homo sapiens	961	961	0.99	0.0	72.59%	641	AAD21817.1
hsp71-like protein [Cryptococcus neoformans var. grubii H99]	AFR97929	5	Select seq dbj|BAG37656.1|	unnamed protein product [Homo sapiens]	Homo sapiens	961	961	0.99	0.0	72.59%	641	BAG37656.1
hsp71-like protein [Cryptococcus neoformans var. grubii H99]	AFR97929	6	Select seq dbj|BAA32521.1|	heat shock protein 70 testis variant [Homo sapiens]	Homo sapiens	961	961	0.99	0.0	72.59%	641	BAA32521.1
hsp71-like protein [Cryptococcus neoformans var. grubii H99]	AFR97929	7	Select seq ref|NP_005518.3|	heat shock 70 kDa protein 1-like [Homo sapiens]	Homo sapiens	961	961	0.99	0.0	72.59%	641	NP_005518.3
hsp71-like protein [Cryptococcus neoformans var. grubii H99]	AFR97929	8	Select seq gb|EAX03527.1|	heat shock 70kDa protein 1-like [Homo sapiens]	Homo sapiens	960	960	0.99	0.0	72.59%	705	EAX03527.1
hsp71-like protein [Cryptococcus neoformans var. grubii H99]	AFR97929	9	Select seq gb|AQY76887.1|	HSPA1L [Homo sapiens]	Homo sapiens	959	959	0.99	0.0	72.43%	641	AQY76887.1
hsp71-like protein [Cryptococcus neoformans var. grubii H99]	AFR97929	10	Select seq dbj|BAG58366.1|	unnamed protein product [Homo sapiens]	Homo sapiens	959	959	0.99	0.0	72.43%	705	BAG58366.1
hsp72-like protein, partial [Cryptococcus neoformans var. grubii H99]	AFR97952	1	Select seq ref|NP_006588.1|	heat shock cognate 71 kDa protein isoform 1 [Homo sapiens]	Homo sapiens	969	969	0.94	0.0	76.57%	646	NP_006588.1
hsp72-like protein, partial [Cryptococcus neoformans var. grubii H99]	AFR97952	2	Select seq dbj|BAD96505.1|	heat shock 70kDa protein 8 isoform 1 variant [Homo sapiens]	Homo sapiens	967	967	0.94	0.0	76.40%	646	BAD96505.1
hsp72-like protein, partial [Cryptococcus neoformans var. grubii H99]	AFR97952	3	Select seq dbj|BAA32521.1|	heat shock protein 70 testis variant [Homo sapiens]	Homo sapiens	964	964	0.99	0.0	72.70%	641	BAA32521.1
hsp72-like protein, partial [Cryptococcus neoformans var. grubii H99]	AFR97952	4	Select seq gb|AAD21817.1|	HSP70-HOM [Homo sapiens]	Homo sapiens	964	964	0.99	0.0	72.70%	641	AAD21817.1
hsp72-like protein, partial [Cryptococcus neoformans var. grubii H99]	AFR97952	5	Select seq gb|EAX03527.1|	heat shock 70kDa protein 1-like [Homo sapiens]	Homo sapiens	963	963	0.99	0.0	72.70%	705	EAX03527.1
hsp72-like protein, partial [Cryptococcus neoformans var. grubii H99]	AFR97952	6	Select seq dbj|BAG37656.1|	unnamed protein product [Homo sapiens]	Homo sapiens	963	963	0.99	0.0	72.70%	641	BAG37656.1
hsp72-like protein, partial [Cryptococcus neoformans var. grubii H99]	AFR97952	7	Select seq ref|NP_005518.3|	heat shock 70 kDa protein 1-like [Homo sapiens]	Homo sapiens	963	963	0.99	0.0	72.70%	641	NP_005518.3
hsp72-like protein, partial [Cryptococcus neoformans var. grubii H99]	AFR97952	8	Select seq gb|AQY76891.1|	HSPA1L [Homo sapiens]	Homo sapiens	963	963	0.99	0.0	72.70%	641	AQY76891.1
hsp72-like protein, partial [Cryptococcus neoformans var. grubii H99]	AFR97952	9	Select seq gb|AAD21815.1|	HSP70-2 [Homo sapiens]	Homo sapiens	962	962	0.94	0.0	76.07%	641	AAD21815.1
hsp72-like protein, partial [Cryptococcus neoformans var. grubii H99]	AFR97952	10	Select seq gb|AQY76887.1|	HSPA1L [Homo sapiens]	Homo sapiens	962	962	0.99	0.0	72.54%	641	AQY76887.1
hsp75-like protein [Cryptococcus neoformans var. grubii H99]	AFR92468	1	Select seq dbj|BAD96505.1|	heat shock 70kDa protein 8 isoform 1 variant [Homo sapiens]	Homo sapiens	768	768	0.9	0.0	65.35%	646	BAD96505.1
hsp75-like protein [Cryptococcus neoformans var. grubii H99]	AFR92468	2	Select seq ref|NP_006588.1|	heat shock cognate 71 kDa protein isoform 1 [Homo sapiens]	Homo sapiens	766	766	0.9	0.0	65.17%	646	NP_006588.1
hsp75-like protein [Cryptococcus neoformans var. grubii H99]	AFR92468	3	Select seq ref|NP_002146.2|	heat shock 70 kDa protein 6 [Homo sapiens]	Homo sapiens	743	743	0.94	0.0	62.24%	643	NP_002146.2
hsp75-like protein [Cryptococcus neoformans var. grubii H99]	AFR92468	4	Select seq ref|NP_001374860.1|	heat shock-related 70 kDa protein 2 [Homo sapiens]	Homo sapiens	743	743	0.96	0.0	60.20%	639	NP_001374860.1
hsp75-like protein [Cryptococcus neoformans var. grubii H99]	AFR92468	5	Select seq pdb|5FPN|A	Structure of heat shock-related 70kDA protein 2 with small-molecule ligand 3,5-dimethyl-1H-pyrazole-4-carboxylic acid (AT9084) in an alternate binding site [Homo sapiens]	Homo sapiens	743	743	0.96	0.0	60.20%	640	5FPN_A
hsp75-like protein [Cryptococcus neoformans var. grubii H99]	AFR92468	6	Select seq dbj|BAD97082.1|	heat shock 70kDa protein 6 (HSP70B') variant [Homo sapiens]	Homo sapiens	741	741	0.94	0.0	61.90%	643	BAD97082.1
hsp75-like protein [Cryptococcus neoformans var. grubii H99]	AFR92468	7	Select seq emb|CAA36061.1|	unnamed protein product [Homo sapiens]	Homo sapiens	741	741	0.94	0.0	62.07%	643	CAA36061.1
hsp75-like protein [Cryptococcus neoformans var. grubii H99]	AFR92468	8	Select seq gb|AAD21815.1|	HSP70-2 [Homo sapiens]	Homo sapiens	741	741	0.94	0.0	62.46%	641	AAD21815.1
hsp75-like protein [Cryptococcus neoformans var. grubii H99]	AFR92468	9	Select seq gb|AAD11466.1|	heat shock protein [Homo sapiens]	Homo sapiens	740	740	0.96	0.0	60.03%	639	AAD11466.1
hsp75-like protein [Cryptococcus neoformans var. grubii H99]	AFR92468	10	Select seq dbj|BAG35622.1|	unnamed protein product [Homo sapiens]	Homo sapiens	740	740	0.94	0.0	62.07%	643	BAG35622.1
hypothetical protein CNAG_05236 [Cryptococcus neoformans var. grubii H99]	AFR94491	0	no homolog in Homo sapiens	no homolog in Homo sapiens
hypothetical protein CNAG_06113 [Cryptococcus neoformans var. grubii H99]	AFR98337	0	no homolog in Homo sapiens	no homolog in Homo sapiens
hypothetical protein CNAG_06946 [Cryptococcus neoformans var. grubii H99]	AFR94883	1	Select seq gb|AAH51871.1|	Chromosome 12 open reading frame 10 [Homo sapiens]	Homo sapiens	323	323	0.97	4e-108	49.71%	376	AAH51871.1
hypothetical protein CNAG_06946 [Cryptococcus neoformans var. grubii H99]	AFR94883	2	Select seq gb|AAG17847.1|	MYG1 homolog [Homo sapiens]	Homo sapiens	322	322	0.97	1e-107	49.71%	376	AAG17847.1
hypothetical protein CNAG_06946 [Cryptococcus neoformans var. grubii H99]	AFR94883	3	Select seq ref|NP_067653.4|	MYG1 exonuclease precursor [Homo sapiens]	Homo sapiens	322	322	0.97	2e-107	49.43%	376	NP_067653.4
hypothetical protein CNAG_06946 [Cryptococcus neoformans var. grubii H99]	AFR94883	4	Select seq sp|Q9HB07.3|	RecName: Full=MYG1 exonuclease; Flags: Precursor [Homo sapiens]	Homo sapiens	322	322	0.97	2e-107	49.43%	376	Q9HB07.3
hypothetical protein CNAG_06946 [Cryptococcus neoformans var. grubii H99]	AFR94883	5	Select seq gb|AAH13956.2|	C12orf10 protein [Homo sapiens]	Homo sapiens	246	246	0.97	1e-78	43.10%	322	AAH13956.2
hypothetical protein CNAG_06946 [Cryptococcus neoformans var. grubii H99]	AFR94883	6	Select seq gb|EAW96687.1|	chromosome 12 open reading frame 10, isoform CRA_a [Homo sapiens]	Homo sapiens	246	246	0.97	2e-78	43.10%	325	EAW96687.1
hypothetical protein CNAG_06946 [Cryptococcus neoformans var. grubii H99]	AFR94883	7	Select seq gb|EAW96690.1|	chromosome 12 open reading frame 10, isoform CRA_d [Homo sapiens]	Homo sapiens	236	236	0.7	1e-75	47.56%	261	EAW96690.1
hypothetical protein CNAG_06946 [Cryptococcus neoformans var. grubii H99]	AFR94883	8	Select seq gb|AAH28904.1|	C12orf10 protein [Homo sapiens]	Homo sapiens	203	203	0.61	4e-63	46.51%	221	AAH28904.1
hypothetical protein CNAG_06946 [Cryptococcus neoformans var. grubii H99]	AFR94883	9	Select seq dbj|BAG56948.1|	unnamed protein product [Homo sapiens]	Homo sapiens	125	125	0.37	5e-34	54.35%	166	BAG56948.1
hypothetical protein CNAG_06946 [Cryptococcus neoformans var. grubii H99]	AFR94883	10	Select seq gb|EAW96689.1|	chromosome 12 open reading frame 10, isoform CRA_c [Homo sapiens]	Homo sapiens	107	107	0.37	2e-27	41.04%	132	EAW96689.1
ketol-acid reductoisomerase, mitochondrial [Cryptococcus neoformans var. grubii H99]	AFR96043	0	no homolog in Homo sapiens	no homolog in Homo sapiens
Mannose-1-phosphate guanyltransferase [Cryptococcus neoformans var. grubii H99]	AFR98009	1	Select seq ref|NP_068806.2|	mannose-1-phosphate guanyltransferase beta isoform 2 [Homo sapiens]	Homo sapiens	445	445	1	6e-156	58.63%	360	NP_068806.2
Mannose-1-phosphate guanyltransferase [Cryptococcus neoformans var. grubii H99]	AFR98009	2	Select seq gb|AAD38516.1|	GDP-mannose pyrophosphorylase B [Homo sapiens]	Homo sapiens	444	444	1	1e-155	58.63%	360	AAD38516.1
Mannose-1-phosphate guanyltransferase [Cryptococcus neoformans var. grubii H99]	AFR98009	3	Select seq ref|NP_037466.3|	mannose-1-phosphate guanyltransferase beta isoform 1 [Homo sapiens]	Homo sapiens	429	429	1	2e-149	54.59%	387	NP_037466.3
Mannose-1-phosphate guanyltransferase [Cryptococcus neoformans var. grubii H99]	AFR98009	4	Select seq dbj|BAB14882.1|	unnamed protein product [Homo sapiens]	Homo sapiens	429	429	1	4e-149	54.59%	387	BAB14882.1
Mannose-1-phosphate guanyltransferase [Cryptococcus neoformans var. grubii H99]	AFR98009	5	Select seq dbj|BAD96671.1|	GDP-mannose pyrophosphorylase A variant [Homo sapiens]	Homo sapiens	211	211	0.98	2e-63	32.85%	420	BAD96671.1
Mannose-1-phosphate guanyltransferase [Cryptococcus neoformans var. grubii H99]	AFR98009	6	Select seq ref|NP_001361223.1|	mannose-1-phosphate guanyltransferase alpha [Homo sapiens]	Homo sapiens	209	209	0.98	6e-63	32.85%	420	NP_001361223.1
Mannose-1-phosphate guanyltransferase [Cryptococcus neoformans var. grubii H99]	AFR98009	7	Select seq dbj|BAA91460.1|	unnamed protein product [Homo sapiens]	Homo sapiens	209	209	0.98	6e-63	32.85%	420	BAA91460.1
Mannose-1-phosphate guanyltransferase [Cryptococcus neoformans var. grubii H99]	AFR98009	8	Select seq dbj|BAF83360.1|	unnamed protein product [Homo sapiens]	Homo sapiens	209	209	0.98	7e-63	32.85%	420	BAF83360.1
Mannose-1-phosphate guanyltransferase [Cryptococcus neoformans var. grubii H99]	AFR98009	9	Select seq gb|AAD38517.1|	GDP-mannose pyrophosphorylase A [Homo sapiens]	Homo sapiens	197	197	0.89	1e-58	34.28%	399	AAD38517.1
Mannose-1-phosphate guanyltransferase [Cryptococcus neoformans var. grubii H99]	AFR98009	10	Select seq gb|EAW70759.1|	GDP-mannose pyrophosphorylase A, isoform CRA_c [Homo sapiens]	Homo sapiens	192	192	0.98	7e-56	29.98%	473	EAW70759.1
phosphoglucomutase [Cryptococcus neoformans var. grubii H99]	AFR98550	1	Select seq pdb|5EPC|A	Crystal structure of wild-type human phosphoglucomutase 1 [Homo sapiens]	Homo sapiens	634	634	1	0.0	56.72%	585	5EPC_A
phosphoglucomutase [Cryptococcus neoformans var. grubii H99]	AFR98550	2	Select seq dbj|BAG35186.1|	unnamed protein product [Homo sapiens]	Homo sapiens	633	633	1	0.0	56.72%	562	BAG35186.1
phosphoglucomutase [Cryptococcus neoformans var. grubii H99]	AFR98550	3	Select seq ref|NP_002624.2|	phosphoglucomutase-1 isoform 1 [Homo sapiens]	Homo sapiens	633	633	1	0.0	56.72%	562	NP_002624.2
phosphoglucomutase [Cryptococcus neoformans var. grubii H99]	AFR98550	4	Select seq pdb|5VG7|B	Crystal Structure of the R503Q missense variant of human PGM1 [Homo sapiens]	Homo sapiens	631	631	1	0.0	56.54%	564	5VG7_B
phosphoglucomutase [Cryptococcus neoformans var. grubii H99]	AFR98550	5	Select seq pdb|5VIN|A	Crystal Structure of the R515Q missense variant of human PGM1 [Homo sapiens]	Homo sapiens	631	631	1	0.0	56.54%	585	5VIN_A
phosphoglucomutase [Cryptococcus neoformans var. grubii H99]	AFR98550	6	Select seq pdb|6UO6|A	Crystal Structure of the R422Q missense variant of human PGM1 [Homo sapiens]	Homo sapiens	631	631	1	0.0	56.54%	585	6UO6_A
phosphoglucomutase [Cryptococcus neoformans var. grubii H99]	AFR98550	7	Select seq gb|AAA60080.1|	PGM1 [Homo sapiens]	Homo sapiens	631	631	1	0.0	56.54%	562	AAA60080.1
phosphoglucomutase [Cryptococcus neoformans var. grubii H99]	AFR98550	8	Select seq pdb|5F9C|A	Crystal structure of the G121R mutant of human phosphoglucomutase 1 [Homo sapiens]	Homo sapiens	630	630	1	0.0	56.54%	562	5F9C_A
phosphoglucomutase [Cryptococcus neoformans var. grubii H99]	AFR98550	9	Select seq gb|AAH67763.2|	Phosphoglucomutase 1 [Homo sapiens]	Homo sapiens	630	630	1	0.0	56.54%	562	AAH67763.2
phosphoglucomutase [Cryptococcus neoformans var. grubii H99]	AFR98550	10	Select seq pdb|5HSH|A	Crystal structure of the G291R mutant of human phosphoglucomutase 1 [Homo sapiens]	Homo sapiens	630	630	1	0.0	56.54%	562	5HSH_A
pyruvate decarboxylase [Cryptococcus neoformans var. grubii H99]	AFR97558	0	no homolog in Homo sapiens	no homolog in Homo sapiens
transaldolase [Cryptococcus neoformans var. grubii H99]	AFR98178	1	Select seq ref|NP_006746.1|	transaldolase [Homo sapiens]	Homo sapiens	384	384	0.99	4e-133	61.18%	337	NP_006746.1
transaldolase [Cryptococcus neoformans var. grubii H99]	AFR98178	2	Select seq gb|AAH18847.2|	TALDO1 protein [Homo sapiens]	Homo sapiens	384	384	0.99	4e-133	61.18%	336	AAH18847.2
transaldolase [Cryptococcus neoformans var. grubii H99]	AFR98178	3	Select seq gb|EAX02379.1|	transaldolase 1, isoform CRA_c [Homo sapiens]	Homo sapiens	179	179	0.44	4e-55	62.07%	154	EAX02379.1
transaldolase [Cryptococcus neoformans var. grubii H99]	AFR98178	4	Select seq gb|AAL31313.1|	transaldolase [Homo sapiens]	Homo sapiens	107	107	0.24	2e-28	66.67%	78	AAL31313.1
transaldolase [Cryptococcus neoformans var. grubii H99]	AFR98178	5	Select seq gb|EAX02378.1|	transaldolase 1, isoform CRA_b [Homo sapiens]	Homo sapiens	104	104	0.26	6e-27	58.14%	86	EAX02378.1
transaldolase [Cryptococcus neoformans var. grubii H99]	AFR98178	6	Select seq gb|EAX02377.1|	transaldolase 1, isoform CRA_a [Homo sapiens]	Homo sapiens	86.3	86.3	0.22	2e-20	56.94%	72	EAX02377.1
transketolase [Cryptococcus neoformans var. grubii H99]	AFR95182	1	Select seq pdb|3MOS|A	The structure of human Transketolase [Homo sapiens]	Homo sapiens	181	181	0.87	1e-47	27.42%	616	3MOS_A
transketolase [Cryptococcus neoformans var. grubii H99]	AFR95182	2	Select seq gb|AAA61222.1|	transketolase [Homo sapiens]	Homo sapiens	180	180	0.87	2e-47	27.42%	623	AAA61222.1
transketolase [Cryptococcus neoformans var. grubii H99]	AFR95182	3	Select seq pdb|3OOY|A	Crystal structure of human Transketolase (TKT) [Homo sapiens]	Homo sapiens	180	180	0.87	2e-47	27.42%	616	3OOY_A
transketolase [Cryptococcus neoformans var. grubii H99]	AFR95182	4	Select seq ref|NP_001055.1|	transketolase isoform 1 [Homo sapiens]	Homo sapiens	180	180	0.87	2e-47	27.42%	623	NP_001055.1
transketolase [Cryptococcus neoformans var. grubii H99]	AFR95182	5	Select seq pdb|4KXU|A	Human transketolase in covalent complex with donor ketose D-fructose-6-phosphate [Homo sapiens]	Homo sapiens	180	180	0.87	2e-47	27.66%	637	4KXU_A
transketolase [Cryptococcus neoformans var. grubii H99]	AFR95182	6	Select seq dbj|BAD97334.1|	transketolase variant [Homo sapiens]	Homo sapiens	180	180	0.87	3e-47	27.42%	623	BAD97334.1
transketolase [Cryptococcus neoformans var. grubii H99]	AFR95182	7	Select seq ref|NP_001244957.1|	transketolase isoform 2 [Homo sapiens]	Homo sapiens	179	179	0.87	4e-47	27.45%	631	NP_001244957.1
transketolase [Cryptococcus neoformans var. grubii H99]	AFR95182	8	Select seq pdb|6RJB|A	Human transketolase variant T382E [Homo sapiens]	Homo sapiens	179	179	0.87	5e-47	27.42%	637	6RJB_A
transketolase [Cryptococcus neoformans var. grubii H99]	AFR95182	9	Select seq pdb|6HA3|A	Human transketolase variant E160Q in covalent complex with donor ketose D-fructose-6-phosphate [Homo sapiens]	Homo sapiens	179	179	0.87	7e-47	27.50%	637	6HA3_A
transketolase [Cryptococcus neoformans var. grubii H99]	AFR95182	10	Select seq dbj|BAG56942.1|	unnamed protein product [Homo sapiens]	Homo sapiens	176	176	0.87	4e-46	27.29%	631	BAG56942.1
urease accessory protein UreG [Cryptococcus neoformans var. grubii H99]	AFR92807	0	no homolog in Homo sapiens	no homolog in Homo sapiens

## Sheet: (3) S. cerevisiae homology
Homology of immunoreactive cryptococcal proteins to proteins from S. cerevisiase
A maximum of 10 Hits from the BLAST search is listed for each protein
Protein Query	accession no.	Hit No.	ref seq	Saccharomyces cerevisiae homology (max. 10 hits)	species	Max score	Total score	Query Cover	E value	% Identity	Acc. Len	accession no.2
26S proteasome regulatory subunit N8 [Cryptococcus neoformans var. grubii H99]	AFR92184	1	Select seq gb|AJP41771.1|	Rpn8p [Saccharomyces cerevisiae YJM1078]	Saccharomyces cerevisiae YJM1078	286	286	0.87	4e-94	45.57%	338	AJP41771.1
26S proteasome regulatory subunit N8 [Cryptococcus neoformans var. grubii H99]	AFR92184	2	Select seq gb|AJT73617.1|	Rpn8p [Saccharomyces cerevisiae YJM270]	Saccharomyces cerevisiae YJM270	286	286	0.87	4e-94	45.57%	338	AJT73617.1
26S proteasome regulatory subunit N8 [Cryptococcus neoformans var. grubii H99]	AFR92184	3	Select seq gb|AJT71193.1|	Rpn8p [Saccharomyces cerevisiae YJM189]	Saccharomyces cerevisiae YJM189	285	285	0.87	6e-94	45.57%	338	AJT71193.1
26S proteasome regulatory subunit N8 [Cryptococcus neoformans var. grubii H99]	AFR92184	4	Select seq gb|AJU00507.1|	Rpn8p [Saccharomyces cerevisiae YJM1386]	Saccharomyces cerevisiae YJM1386	285	285	0.87	6e-94	45.57%	338	AJU00507.1
26S proteasome regulatory subunit N8 [Cryptococcus neoformans var. grubii H99]	AFR92184	5	Select seq gb|ONH79302.1|	hypothetical protein BON23_1806 [Saccharomyces cerevisiae]	Saccharomyces cerevisiae	285	285	0.87	7e-94	45.57%	338	ONH79302.1
26S proteasome regulatory subunit N8 [Cryptococcus neoformans var. grubii H99]	AFR92184	6	Select seq gb|AJT71681.1|	Rpn8p [Saccharomyces cerevisiae YJM193]	Saccharomyces cerevisiae YJM193	285	285	0.87	9e-94	45.54%	336	AJT71681.1
26S proteasome regulatory subunit N8 [Cryptococcus neoformans var. grubii H99]	AFR92184	7	Select seq emb|CAD6648866.1|	SX2_G0034820.mRNA.1.CDS.1 [Saccharomyces cerevisiae]	Saccharomyces cerevisiae	284	284	0.84	2e-93	46.37%	336	CAD6648866.1
26S proteasome regulatory subunit N8 [Cryptococcus neoformans var. grubii H99]	AFR92184	8	Select seq dbj|GES67880.1|	hypothetical protein SCEPF1_0009007500 [Saccharomyces cerevisiae]	Saccharomyces cerevisiae	283	283	0.87	4e-93	45.54%	336	GES67880.1
26S proteasome regulatory subunit N8 [Cryptococcus neoformans var. grubii H99]	AFR92184	9	Select seq gb|AJU02455.1|	Rpn8p [Saccharomyces cerevisiae YJM1399]	Saccharomyces cerevisiae YJM1399	283	283	0.87	5e-93	45.23%	336	AJU02455.1
26S proteasome regulatory subunit N8 [Cryptococcus neoformans var. grubii H99]	AFR92184	10	Select seq ref|NP_014904.3|	proteasome regulatory particle lid subunit RPN8 [Saccharomyces cerevisiae S288C]	Saccharomyces cerevisiae S288C	282	282	0.87	8e-93	45.26%	338	NP_014904.3
chlorophyll synthesis pathway protein BchC [Cryptococcus neoformans var. grubii H99]	AFR97763	1	Select seq gb|EGA80319.1|	hypothetical protein QA23_5134 [Saccharomyces cerevisiae Lalvin QA23]	Saccharomyces cerevisiae Lalvin QA23	124	124	0.94	2e-31	28.61%	358	EGA80319.1
chlorophyll synthesis pathway protein BchC [Cryptococcus neoformans var. grubii H99]	AFR97763	2	Select seq gb|AJV46154.1|	Xyl2p [Saccharomyces cerevisiae YJM1083]	Saccharomyces cerevisiae YJM1083	121	121	0.93	1e-30	29.20%	356	AJV46154.1
chlorophyll synthesis pathway protein BchC [Cryptococcus neoformans var. grubii H99]	AFR97763	3	Select seq gb|AJV65852.1|	Xyl2p [Saccharomyces cerevisiae YJM1447]	Saccharomyces cerevisiae YJM1447	120	120	0.93	3e-30	28.86%	356	AJV65852.1
chlorophyll synthesis pathway protein BchC [Cryptococcus neoformans var. grubii H99]	AFR97763	4	Select seq gb|AJV59623.1|	Xyl2p [Saccharomyces cerevisiae YJM1389]	Saccharomyces cerevisiae YJM1389	120	120	0.93	3e-30	28.86%	356	AJV59623.1
chlorophyll synthesis pathway protein BchC [Cryptococcus neoformans var. grubii H99]	AFR97763	5	Select seq gb|AJV50644.1|	Xyl2p [Saccharomyces cerevisiae YJM1250]	Saccharomyces cerevisiae YJM1250	120	120	0.93	3e-30	28.86%	356	AJV50644.1
chlorophyll synthesis pathway protein BchC [Cryptococcus neoformans var. grubii H99]	AFR97763	6	Select seq emb|CAD6594683.1|	HN1_G0048600.mRNA.1.CDS.1 [Saccharomyces cerevisiae]	Saccharomyces cerevisiae	121	121	0.91	3e-30	27.96%	417	CAD6594683.1
chlorophyll synthesis pathway protein BchC [Cryptococcus neoformans var. grubii H99]	AFR97763	7	Select seq emb|CAD6638042.1|	SX2_G0027320.mRNA.1.CDS.1 [Saccharomyces cerevisiae]	Saccharomyces cerevisiae	120	120	0.93	3e-30	28.86%	356	CAD6638042.1
chlorophyll synthesis pathway protein BchC [Cryptococcus neoformans var. grubii H99]	AFR97763	8	Select seq ref|NP_013171.1|	D-xylulose reductase XYL2 [Saccharomyces cerevisiae S288C]	Saccharomyces cerevisiae S288C	120	120	0.93	3e-30	28.86%	356	NP_013171.1
chlorophyll synthesis pathway protein BchC [Cryptococcus neoformans var. grubii H99]	AFR97763	9	Select seq gb|AJV60965.1|	Xyl2p [Saccharomyces cerevisiae YJM1401]	Saccharomyces cerevisiae YJM1401	120	120	0.93	4e-30	28.86%	356	AJV60965.1
chlorophyll synthesis pathway protein BchC [Cryptococcus neoformans var. grubii H99]	AFR97763	10	Select seq gb|AJV46606.1|	Xyl2p [Saccharomyces cerevisiae YJM1129]	Saccharomyces cerevisiae YJM1129	120	120	0.93	4e-30	28.86%	356	AJV46606.1
cytoplasmic protein CNAG_02943 [Cryptococcus neoformans var. grubii H99]	AFR93749	1	Select seq gb|AJR43671.1|	Slm1p [Saccharomyces cerevisiae YJM1199]	Saccharomyces cerevisiae YJM1199	162	162	0.62	2e-41	26.25%	686	AJR43671.1
cytoplasmic protein CNAG_02943 [Cryptococcus neoformans var. grubii H99]	AFR93749	2	Select seq gb|AJR42900.1|	Slm1p [Saccharomyces cerevisiae YJM1083]	Saccharomyces cerevisiae YJM1083	162	162	0.62	2e-41	26.25%	686	AJR42900.1
cytoplasmic protein CNAG_02943 [Cryptococcus neoformans var. grubii H99]	AFR93749	3	Select seq gb|ONH79644.1|	Regulator of the glycerol channel 1 [Saccharomyces cerevisiae]	Saccharomyces cerevisiae	159	159	0.62	9e-41	26.49%	584	ONH79644.1
cytoplasmic protein CNAG_02943 [Cryptococcus neoformans var. grubii H99]	AFR93749	4	Select seq gb|AJR48566.1|	Slm1p [Saccharomyces cerevisiae YJM1387]	Saccharomyces cerevisiae YJM1387	159	159	0.62	2e-40	26.49%	620	AJR48566.1
cytoplasmic protein CNAG_02943 [Cryptococcus neoformans var. grubii H99]	AFR93749	5	Select seq emb|CAD6620888.1|	XXYS1_4_G0054940.mRNA.1.CDS.1 [Saccharomyces cerevisiae]	Saccharomyces cerevisiae	159	159	0.62	2e-40	26.73%	688	CAD6620888.1
cytoplasmic protein CNAG_02943 [Cryptococcus neoformans var. grubii H99]	AFR93749	6	Select seq gb|EEU08636.1|	Slm1p [Saccharomyces cerevisiae JAY291]	Saccharomyces cerevisiae JAY291	159	159	0.62	2e-40	26.73%	686	EEU08636.1
cytoplasmic protein CNAG_02943 [Cryptococcus neoformans var. grubii H99]	AFR93749	7	Select seq gb|AJR45015.1|	Slm1p [Saccharomyces cerevisiae YJM1615]	Saccharomyces cerevisiae YJM1615	159	159	0.62	3e-40	26.73%	686	AJR45015.1
cytoplasmic protein CNAG_02943 [Cryptococcus neoformans var. grubii H99]	AFR93749	8	Select seq gb|AJR51803.1|	Slm1p [Saccharomyces cerevisiae YJM1460]	Saccharomyces cerevisiae YJM1460	159	159	0.62	3e-40	26.49%	683	AJR51803.1
cytoplasmic protein CNAG_02943 [Cryptococcus neoformans var. grubii H99]	AFR93749	9	Select seq gb|EGA86402.1|	Slm1p [Saccharomyces cerevisiae VL3]	Saccharomyces cerevisiae VL3	158	158	0.62	3e-40	26.49%	673	EGA86402.1
cytoplasmic protein CNAG_02943 [Cryptococcus neoformans var. grubii H99]	AFR93749	10	Select seq dbj|GFP73549.1|	phosphatidylinositol 4,5-bisphosphate-binding protein SLM1 [Saccharomyces cerevisiae]	Saccharomyces cerevisiae	158	158	0.62	4e-40	26.49%	677	GFP73549.1
deoxyuridine 5~-triphosphate nucleotidohydrolase [Cryptococcus neoformans var. grubii H99]	AFR94562	1	Select seq gb|EGA77702.1|	Crn1p [Saccharomyces cerevisiae Vin13]	Saccharomyces cerevisiae Vin13	382	382	0.67	5e-125	41.39%	474	EGA77702.1
deoxyuridine 5~-triphosphate nucleotidohydrolase [Cryptococcus neoformans var. grubii H99]	AFR94562	2	Select seq gb|AJV47811.1|	Crn1p [Saccharomyces cerevisiae YJM1190]	Saccharomyces cerevisiae YJM1190	386	386	0.72	2e-124	39.77%	651	AJV47811.1
deoxyuridine 5~-triphosphate nucleotidohydrolase [Cryptococcus neoformans var. grubii H99]	AFR94562	3	Select seq gb|AJP40554.1|	Crn1p [Saccharomyces cerevisiae YJM1078]	Saccharomyces cerevisiae YJM1078	386	386	0.72	2e-124	39.77%	651	AJP40554.1
deoxyuridine 5~-triphosphate nucleotidohydrolase [Cryptococcus neoformans var. grubii H99]	AFR94562	4	Select seq gb|AJV60367.1|	Crn1p [Saccharomyces cerevisiae YJM1399]	Saccharomyces cerevisiae YJM1399	386	386	0.72	3e-124	39.77%	651	AJV60367.1
deoxyuridine 5~-triphosphate nucleotidohydrolase [Cryptococcus neoformans var. grubii H99]	AFR94562	5	Select seq gb|AJV66589.1|	Crn1p [Saccharomyces cerevisiae YJM1450]	Saccharomyces cerevisiae YJM1450	386	386	0.72	3e-124	39.77%	651	AJV66589.1
deoxyuridine 5~-triphosphate nucleotidohydrolase [Cryptococcus neoformans var. grubii H99]	AFR94562	6	Select seq gb|AJV80812.1|	Crn1p [Saccharomyces cerevisiae YJM681]	Saccharomyces cerevisiae YJM681	386	386	0.72	3e-124	39.77%	651	AJV80812.1
deoxyuridine 5~-triphosphate nucleotidohydrolase [Cryptococcus neoformans var. grubii H99]	AFR94562	7	Select seq gb|AJV50946.1|	Crn1p [Saccharomyces cerevisiae YJM1250]	Saccharomyces cerevisiae YJM1250	386	386	0.72	3e-124	39.77%	651	AJV50946.1
deoxyuridine 5~-triphosphate nucleotidohydrolase [Cryptococcus neoformans var. grubii H99]	AFR94562	8	Select seq gb|AJV47362.1|	Crn1p [Saccharomyces cerevisiae YJM1133]	Saccharomyces cerevisiae YJM1133	386	386	0.72	3e-124	39.58%	651	AJV47362.1
deoxyuridine 5~-triphosphate nucleotidohydrolase [Cryptococcus neoformans var. grubii H99]	AFR94562	9	Select seq gb|AJV67488.1|	Crn1p [Saccharomyces cerevisiae YJM1463]	Saccharomyces cerevisiae YJM1463	386	386	0.72	3e-124	39.77%	651	AJV67488.1
deoxyuridine 5~-triphosphate nucleotidohydrolase [Cryptococcus neoformans var. grubii H99]	AFR94562	10	Select seq gb|AJV53178.1|	Crn1p [Saccharomyces cerevisiae YJM1311]	Saccharomyces cerevisiae YJM1311	385	385	0.72	4e-124	39.77%	651	AJV53178.1
extracellular elastinolytic metalloproteinase [Cryptococcus neoformans var. grubii H99]	AFR97484	0	no homolog in S. cerevisiae	no homolog in Saccharomyces cerevisiae
glucose-methanol-choline oxidoreductase [Cryptococcus neoformans var. grubii H99]	AFR94515	0	no homolog in S. cerevisiae	no homolog in Saccharomyces cerevisiae
glutamate dehydrogenase (NADP) [Cryptococcus neoformans var. grubii H99]	AFR97782	1	Select seq gb|EGA59856.1|	Gdh3p [Saccharomyces cerevisiae FostersB]	Saccharomyces cerevisiae FostersB	544	544	0.98	0.0	61.27%	479	EGA59856.1
glutamate dehydrogenase (NADP) [Cryptococcus neoformans var. grubii H99]	AFR97782	2	Select seq gb|AJO96884.1|	Gdh3p [Saccharomyces cerevisiae YJM1399]	Saccharomyces cerevisiae YJM1399	543	543	0.98	0.0	61.49%	457	AJO96884.1
glutamate dehydrogenase (NADP) [Cryptococcus neoformans var. grubii H99]	AFR97782	3	Select seq gb|AJT78140.1|	Gdh1p [Saccharomyces cerevisiae YJM470]	Saccharomyces cerevisiae YJM470	543	543	0.98	0.0	61.54%	454	AJT78140.1
glutamate dehydrogenase (NADP) [Cryptococcus neoformans var. grubii H99]	AFR97782	4	Select seq gb|AJO97746.1|	Gdh3p [Saccharomyces cerevisiae YJM1444]	Saccharomyces cerevisiae YJM1444	543	543	0.98	0.0	61.27%	457	AJO97746.1
glutamate dehydrogenase (NADP) [Cryptococcus neoformans var. grubii H99]	AFR97782	5	Select seq gb|EGA76133.1|	Gdh3p [Saccharomyces cerevisiae AWRI796]	Saccharomyces cerevisiae AWRI796	543	543	0.98	0.0	61.27%	479	EGA76133.1
glutamate dehydrogenase (NADP) [Cryptococcus neoformans var. grubii H99]	AFR97782	6	Select seq emb|CAD6594670.1|	SX2_G0048680.mRNA.1.CDS.1 [Saccharomyces cerevisiae]	Saccharomyces cerevisiae	543	543	0.98	0.0	61.27%	457	CAD6594670.1
glutamate dehydrogenase (NADP) [Cryptococcus neoformans var. grubii H99]	AFR97782	7	Select seq gb|AJO95949.1|	Gdh3p [Saccharomyces cerevisiae YJM1336]	Saccharomyces cerevisiae YJM1336	543	543	0.98	0.0	61.27%	457	AJO95949.1
glutamate dehydrogenase (NADP) [Cryptococcus neoformans var. grubii H99]	AFR97782	8	Select seq ref|NP_009339.1|	glutamate dehydrogenase (NADP(+)) GDH3 [Saccharomyces cerevisiae S288C]	Saccharomyces cerevisiae S288C	543	543	0.98	0.0	61.27%	457	NP_009339.1
glutamate dehydrogenase (NADP) [Cryptococcus neoformans var. grubii H99]	AFR97782	9	Select seq gb|AJO96528.1|	Gdh3p [Saccharomyces cerevisiae YJM1385]	Saccharomyces cerevisiae YJM1385	543	543	0.98	0.0	61.27%	457	AJO96528.1
glutamate dehydrogenase (NADP) [Cryptococcus neoformans var. grubii H99]	AFR97782	10	Select seq gb|PTN13509.1|	glutamate dehydrogenase (NADP(+)) GDH3 [Saccharomyces cerevisiae]	Saccharomyces cerevisiae	543	543	0.98	0.0	61.27%	457	PTN13509.1
glycerol-3-phosphate dehydrogenase (NAD(+)) [Cryptococcus neoformans var. grubii H99]	AFR92257	1	Select seq emb|CAD6608830.1|	HN1_G0043370.mRNA.1.CDS.1 [Saccharomyces cerevisiae]	Saccharomyces cerevisiae	327	327	0.98	9e-110	46.97%	391	CAD6608830.1
glycerol-3-phosphate dehydrogenase (NAD(+)) [Cryptococcus neoformans var. grubii H99]	AFR92257	2	Select seq gb|AJU81648.1|	Gpd1p [Saccharomyces cerevisiae YJM1129]	Saccharomyces cerevisiae YJM1129	326	326	0.98	2e-109	46.69%	391	AJU81648.1
glycerol-3-phosphate dehydrogenase (NAD(+)) [Cryptococcus neoformans var. grubii H99]	AFR92257	3	Select seq ref|NP_010262.1|	glycerol-3-phosphate dehydrogenase (NAD(+)) GPD1 [Saccharomyces cerevisiae S288C]	Saccharomyces cerevisiae S288C	326	326	0.98	3e-109	46.69%	391	NP_010262.1
glycerol-3-phosphate dehydrogenase (NAD(+)) [Cryptococcus neoformans var. grubii H99]	AFR92257	4	Select seq gb|EDZ73249.1|	YDL022Wp-like protein [Saccharomyces cerevisiae AWRI1631]	Saccharomyces cerevisiae AWRI1631	325	325	0.98	4e-109	46.69%	388	EDZ73249.1
glycerol-3-phosphate dehydrogenase (NAD(+)) [Cryptococcus neoformans var. grubii H99]	AFR92257	5	Select seq gb|PTN22236.1|	glycerol-3-phosphate dehydrogenase (NAD(+)) GPD1 [Saccharomyces cerevisiae]	Saccharomyces cerevisiae	325	325	0.98	4e-109	46.69%	391	PTN22236.1
glycerol-3-phosphate dehydrogenase (NAD(+)) [Cryptococcus neoformans var. grubii H99]	AFR92257	6	Select seq gb|AJU85067.1|	Gpd1p [Saccharomyces cerevisiae YJM1208]	Saccharomyces cerevisiae YJM1208	324	324	0.98	1e-108	46.69%	391	AJU85067.1
glycerol-3-phosphate dehydrogenase (NAD(+)) [Cryptococcus neoformans var. grubii H99]	AFR92257	7	Select seq gb|AAT27375.1|	glycerol-3-phosphate dehydrogenase [Saccharomyces cerevisiae]	Saccharomyces cerevisiae	317	317	0.98	1e-105	46.11%	391	AAT27375.1
glycerol-3-phosphate dehydrogenase (NAD(+)) [Cryptococcus neoformans var. grubii H99]	AFR92257	8	Select seq gb|EGA73087.1|	Gpd2p [Saccharomyces cerevisiae AWRI796]	Saccharomyces cerevisiae AWRI796	307	307	0.98	8e-102	44.09%	392	EGA73087.1
glycerol-3-phosphate dehydrogenase (NAD(+)) [Cryptococcus neoformans var. grubii H99]	AFR92257	9	Select seq gb|EGA84870.1|	Gpd2p [Saccharomyces cerevisiae VL3]	Saccharomyces cerevisiae VL3	306	306	0.98	1e-101	43.80%	392	EGA84870.1
glycerol-3-phosphate dehydrogenase (NAD(+)) [Cryptococcus neoformans var. grubii H99]	AFR92257	10	Select seq gb|EDV08306.1|	glycerol-3-phosphate dehydrogenase [Saccharomyces cerevisiae RM11-1a]	Saccharomyces cerevisiae RM11-1a	306	306	0.98	2e-101	45.40%	392	EDV08306.1
GTP-binding protein ypt1 [Cryptococcus neoformans var. grubii H99]	AFR94332	1	Select seq ref|NP_116615.1|	Rab family GTPase YPT1 [Saccharomyces cerevisiae S288C]	Saccharomyces cerevisiae S288C	281	281	0.98	2e-96	67.80%	206	NP_116615.1
GTP-binding protein ypt1 [Cryptococcus neoformans var. grubii H99]	AFR94332	2	Select seq emb|CAA25036.1|	unnamed protein product [Saccharomyces cerevisiae]	Saccharomyces cerevisiae	280	280	0.98	4e-96	67.80%	206	CAA25036.1
GTP-binding protein ypt1 [Cryptococcus neoformans var. grubii H99]	AFR94332	3	Select seq gb|AJV23348.1|	Ypt1p [Saccharomyces cerevisiae YJM1388]	Saccharomyces cerevisiae YJM1388	280	280	0.98	6e-96	67.32%	206	AJV23348.1
GTP-binding protein ypt1 [Cryptococcus neoformans var. grubii H99]	AFR94332	4	Select seq gb|AJV24896.1|	Ypt1p [Saccharomyces cerevisiae YJM1447]	Saccharomyces cerevisiae YJM1447	279	279	0.98	9e-96	67.32%	206	AJV24896.1
GTP-binding protein ypt1 [Cryptococcus neoformans var. grubii H99]	AFR94332	5	Select seq pdb|2BCG|Y	Structure of doubly prenylated Ypt1:GDI complex [Saccharomyces cerevisiae]	Saccharomyces cerevisiae	279	279	0.98	1e-95	67.32%	206	2BCG_Y
GTP-binding protein ypt1 [Cryptococcus neoformans var. grubii H99]	AFR94332	6	Select seq gb|EGA79075.1|	Ypt1p [Saccharomyces cerevisiae Vin13]	Saccharomyces cerevisiae Vin13	274	274	0.82	2e-93	77.06%	219	EGA79075.1
GTP-binding protein ypt1 [Cryptococcus neoformans var. grubii H99]	AFR94332	7	Select seq pdb|1YZN|A	GppNHp-Bound Ypt1p GTPase [Saccharomyces cerevisiae]	Saccharomyces cerevisiae	271	271	0.81	1e-92	77.38%	185	1YZN_A
GTP-binding protein ypt1 [Cryptococcus neoformans var. grubii H99]	AFR94332	8	Select seq gb|EGA58852.1|	Sec4p [Saccharomyces cerevisiae FostersB]	Saccharomyces cerevisiae FostersB	222	222	0.99	4e-73	50.98%	215	EGA58852.1
GTP-binding protein ypt1 [Cryptococcus neoformans var. grubii H99]	AFR94332	9	Select seq gb|AHY75783.1|	Sec4p [Saccharomyces cerevisiae YJM993]	Saccharomyces cerevisiae YJM993	222	222	0.99	4e-73	50.98%	215	AHY75783.1
GTP-binding protein ypt1 [Cryptococcus neoformans var. grubii H99]	AFR94332	10	Select seq ref|NP_116650.1|	Rab family GTPase SEC4 [Saccharomyces cerevisiae S288C]	Saccharomyces cerevisiae S288C	222	222	0.99	6e-73	50.98%	215	NP_116650.1
heat shock 70kDa protein 4 [Cryptococcus neoformans var. grubii H99]	AFR98435	1	Select seq gb|AJW00918.1|	Sse1p [Saccharomyces cerevisiae YJM1381]	Saccharomyces cerevisiae YJM1381	596	596	0.84	0.0	47.72%	693	AJW00918.1
heat shock 70kDa protein 4 [Cryptococcus neoformans var. grubii H99]	AFR98435	2	Select seq gb|AJW15101.1|	Sse1p [Saccharomyces cerevisiae YJM1252]	Saccharomyces cerevisiae YJM1252	595	595	0.84	0.0	47.72%	693	AJW15101.1
heat shock 70kDa protein 4 [Cryptococcus neoformans var. grubii H99]	AFR98435	3	Select seq pdb|3C7N|A	Structure of the Hsp110:Hsc70 Nucleotide Exchange Complex [Saccharomyces cerevisiae]	Saccharomyces cerevisiae	595	595	0.84	0.0	47.72%	668	3C7N_A
heat shock 70kDa protein 4 [Cryptococcus neoformans var. grubii H99]	AFR98435	4	Select seq gb|AJV94995.1|	Sse1p [Saccharomyces cerevisiae YJM1592]	Saccharomyces cerevisiae YJM1592	595	595	0.84	0.0	47.57%	693	AJV94995.1
heat shock 70kDa protein 4 [Cryptococcus neoformans var. grubii H99]	AFR98435	5	Select seq ref|NP_015219.1|	adenyl-nucleotide exchange factor SSE1 [Saccharomyces cerevisiae S288C]	Saccharomyces cerevisiae S288C	595	595	0.84	0.0	47.72%	693	NP_015219.1
heat shock 70kDa protein 4 [Cryptococcus neoformans var. grubii H99]	AFR98435	6	Select seq gb|AJV97875.1|	Sse1p [Saccharomyces cerevisiae YJM270]	Saccharomyces cerevisiae YJM270	595	595	0.84	0.0	47.72%	693	AJV97875.1
heat shock 70kDa protein 4 [Cryptococcus neoformans var. grubii H99]	AFR98435	7	Select seq gb|AJU24846.1|	Sse1p [Saccharomyces cerevisiae YJM1574]	Saccharomyces cerevisiae YJM1574	595	595	0.84	0.0	47.72%	693	AJU24846.1
heat shock 70kDa protein 4 [Cryptococcus neoformans var. grubii H99]	AFR98435	8	Select seq gb|EWG92723.1|	Sse1p [Saccharomyces cerevisiae R103]	Saccharomyces cerevisiae R103	595	595	0.84	0.0	47.72%	697	EWG92723.1
heat shock 70kDa protein 4 [Cryptococcus neoformans var. grubii H99]	AFR98435	9	Select seq gb|PTN17326.1|	adenyl-nucleotide exchange factor SSE1 [Saccharomyces cerevisiae]	Saccharomyces cerevisiae	595	595	0.84	0.0	47.72%	693	PTN17326.1
heat shock 70kDa protein 4 [Cryptococcus neoformans var. grubii H99]	AFR98435	10	Select seq gb|EGA80478.1|	Sse1p [Saccharomyces cerevisiae Lalvin QA23]	Saccharomyces cerevisiae Lalvin QA23	594	594	0.84	0.0	47.72%	693	EGA80478.1
hsp71-like protein [Cryptococcus neoformans var. grubii H99]	AFR97929	1	Select seq gb|AJU51255.1|	Ssa4p [Saccharomyces cerevisiae YJM1401]	Saccharomyces cerevisiae YJM1401	1011	1011	1	0.0	78.33%	642	AJU51255.1
hsp71-like protein [Cryptococcus neoformans var. grubii H99]	AFR97929	2	Select seq dbj|GAA22963.1|	K7_Ssa4p [Saccharomyces cerevisiae Kyokai no. 7]	Saccharomyces cerevisiae Kyokai no. 7	1009	1009	1	0.0	78.17%	642	GAA22963.1
hsp71-like protein [Cryptococcus neoformans var. grubii H99]	AFR97929	3	Select seq gb|AJU54545.1|	Ssa4p [Saccharomyces cerevisiae YJM1460]	Saccharomyces cerevisiae YJM1460	1009	1009	1	0.0	78.17%	642	AJU54545.1
hsp71-like protein [Cryptococcus neoformans var. grubii H99]	AFR97929	4	Select seq dbj|GHM89401.1|	Hsp70 chaperone ssa4 [Saccharomyces cerevisiae]	Saccharomyces cerevisiae	1008	1008	1	0.0	78.17%	642	GHM89401.1
hsp71-like protein [Cryptococcus neoformans var. grubii H99]	AFR97929	5	Select seq gb|AJU49484.1|	Ssa4p [Saccharomyces cerevisiae YJM1385]	Saccharomyces cerevisiae YJM1385	1008	1008	1	0.0	78.02%	642	AJU49484.1
hsp71-like protein [Cryptococcus neoformans var. grubii H99]	AFR97929	6	Select seq dbj|GES68490.1|	hypothetical protein SCEPF1_0017002900 [Saccharomyces cerevisiae]	Saccharomyces cerevisiae	1007	1007	1	0.0	78.17%	642	GES68490.1
hsp71-like protein [Cryptococcus neoformans var. grubii H99]	AFR97929	7	Select seq gb|AJV34706.1|	Ssa4p [Saccharomyces cerevisiae YJM320]	Saccharomyces cerevisiae YJM320	1005	1005	1	0.0	78.14%	642	AJV34706.1
hsp71-like protein [Cryptococcus neoformans var. grubii H99]	AFR97929	8	Select seq emb|CAD6624332.1|	SX2_G0001850.mRNA.1.CDS.1 [Saccharomyces cerevisiae]	Saccharomyces cerevisiae	1000	1000	1	0.0	78.14%	642	CAD6624332.1
hsp71-like protein [Cryptococcus neoformans var. grubii H99]	AFR97929	9	Select seq gb|AHY75664.1|	Ssa4p [Saccharomyces cerevisiae YJM993]	Saccharomyces cerevisiae YJM993	999	999	1	0.0	78.14%	642	AHY75664.1
hsp71-like protein [Cryptococcus neoformans var. grubii H99]	AFR97929	10	Select seq ref|NP_011029.3|	Hsp70 family chaperone SSA4 [Saccharomyces cerevisiae S288C]	Saccharomyces cerevisiae S288C	999	999	1	0.0	78.14%	642	NP_011029.3
hsp72-like protein, partial [Cryptococcus neoformans var. grubii H99]	AFR97952	1	Select seq gb|AJU54545.1|	Ssa4p [Saccharomyces cerevisiae YJM1460]	Saccharomyces cerevisiae YJM1460	1028	1028	1	0.0	79.04%	642	AJU54545.1
hsp72-like protein, partial [Cryptococcus neoformans var. grubii H99]	AFR97952	2	Select seq gb|AJU51255.1|	Ssa4p [Saccharomyces cerevisiae YJM1401]	Saccharomyces cerevisiae YJM1401	1026	1026	1	0.0	78.88%	642	AJU51255.1
hsp72-like protein, partial [Cryptococcus neoformans var. grubii H99]	AFR97952	3	Select seq dbj|GAA22963.1|	K7_Ssa4p [Saccharomyces cerevisiae Kyokai no. 7]	Saccharomyces cerevisiae Kyokai no. 7	1025	1025	1	0.0	78.73%	642	GAA22963.1
hsp72-like protein, partial [Cryptococcus neoformans var. grubii H99]	AFR97952	4	Select seq dbj|GHM89401.1|	Hsp70 chaperone ssa4 [Saccharomyces cerevisiae]	Saccharomyces cerevisiae	1023	1023	1	0.0	78.73%	642	GHM89401.1
hsp72-like protein, partial [Cryptococcus neoformans var. grubii H99]	AFR97952	5	Select seq gb|AJU49484.1|	Ssa4p [Saccharomyces cerevisiae YJM1385]	Saccharomyces cerevisiae YJM1385	1023	1023	1	0.0	78.73%	642	AJU49484.1
hsp72-like protein, partial [Cryptococcus neoformans var. grubii H99]	AFR97952	6	Select seq dbj|GES68490.1|	hypothetical protein SCEPF1_0017002900 [Saccharomyces cerevisiae]	Saccharomyces cerevisiae	1023	1023	1	0.0	78.73%	642	GES68490.1
hsp72-like protein, partial [Cryptococcus neoformans var. grubii H99]	AFR97952	7	Select seq gb|AJV34706.1|	Ssa4p [Saccharomyces cerevisiae YJM320]	Saccharomyces cerevisiae YJM320	1020	1020	1	0.0	78.57%	642	AJV34706.1
hsp72-like protein, partial [Cryptococcus neoformans var. grubii H99]	AFR97952	8	Select seq gb|AHY75664.1|	Ssa4p [Saccharomyces cerevisiae YJM993]	Saccharomyces cerevisiae YJM993	1009	1009	1	0.0	78.88%	642	AHY75664.1
hsp72-like protein, partial [Cryptococcus neoformans var. grubii H99]	AFR97952	9	Select seq gb|AJV34196.1|	Ssa4p [Saccharomyces cerevisiae YJM270]	Saccharomyces cerevisiae YJM270	1009	1009	1	0.0	78.88%	642	AJV34196.1
hsp72-like protein, partial [Cryptococcus neoformans var. grubii H99]	AFR97952	10	Select seq gb|AJU48205.1|	Ssa4p [Saccharomyces cerevisiae YJM1342]	Saccharomyces cerevisiae YJM1342	1009	1009	1	0.0	78.88%	642	AJU48205.1
hsp75-like protein [Cryptococcus neoformans var. grubii H99]	AFR92468	1	Select seq ref|NP_014190.1|	Hsp70 family ATPase SSB2 [Saccharomyces cerevisiae S288C]	Saccharomyces cerevisiae S288C	888	888	0.99	0.0	70.10%	613	NP_014190.1
hsp75-like protein [Cryptococcus neoformans var. grubii H99]	AFR92468	2	Select seq gb|AHY76896.1|	Ssb2p [Saccharomyces cerevisiae YJM993]	Saccharomyces cerevisiae YJM993	888	888	0.99	0.0	70.10%	613	AHY76896.1
hsp75-like protein [Cryptococcus neoformans var. grubii H99]	AFR92468	3	Select seq emb|CAY82396.1|	Ssb2p [Saccharomyces cerevisiae EC1118]	Saccharomyces cerevisiae EC1118	887	887	0.99	0.0	69.93%	613	CAY82396.1
hsp75-like protein [Cryptococcus neoformans var. grubii H99]	AFR92468	4	Select seq gb|AJT11670.2|	Ssb2p [Saccharomyces cerevisiae YJM978]	Saccharomyces cerevisiae YJM978	887	887	0.99	0.0	69.93%	613	AJT11670.2
hsp75-like protein [Cryptococcus neoformans var. grubii H99]	AFR92468	5	Select seq gb|AJT29887.1|	Ssb2p [Saccharomyces cerevisiae YJM1447]	Saccharomyces cerevisiae YJM1447	884	884	0.99	0.0	69.77%	613	AJT29887.1
hsp75-like protein [Cryptococcus neoformans var. grubii H99]	AFR92468	6	Select seq gb|AJT09770.1|	Ssb2p [Saccharomyces cerevisiae YJM689]	Saccharomyces cerevisiae YJM689	884	884	0.99	0.0	69.77%	613	AJT09770.1
hsp75-like protein [Cryptococcus neoformans var. grubii H99]	AFR92468	7	Select seq ref|NP_010052.1|	Hsp70 family ATPase SSB1 [Saccharomyces cerevisiae S288C]	Saccharomyces cerevisiae S288C	884	884	0.99	0.0	69.77%	613	NP_010052.1
hsp75-like protein [Cryptococcus neoformans var. grubii H99]	AFR92468	8	Select seq gb|AJT24745.1|	Ssb2p [Saccharomyces cerevisiae YJM1388]	Saccharomyces cerevisiae YJM1388	883	883	0.99	0.0	69.77%	613	AJT24745.1
hsp75-like protein [Cryptococcus neoformans var. grubii H99]	AFR92468	9	Select seq gb|AJU95395.1|	Ssb1p [Saccharomyces cerevisiae YJM1342]	Saccharomyces cerevisiae YJM1342	882	882	0.99	0.0	69.61%	613	AJU95395.1
hsp75-like protein [Cryptococcus neoformans var. grubii H99]	AFR92468	10	Select seq gb|AJT13967.1|	Ssb2p [Saccharomyces cerevisiae YJM1083]	Saccharomyces cerevisiae YJM1083	882	882	0.99	0.0	69.61%	613	AJT13967.1
hypothetical protein CNAG_05236 [Cryptococcus neoformans var. grubii H99]	AFR94491	1	Select seq emb|CAD6648999.1|	XXYS1_4_G0019320.mRNA.1.CDS.1 [Saccharomyces cerevisiae]	Saccharomyces cerevisiae	284	284	0.96	1e-89	36.70%	501	CAD6648999.1
hypothetical protein CNAG_05236 [Cryptococcus neoformans var. grubii H99]	AFR94491	2	Select seq gb|AJW03802.1|	hypothetical protein H810_YJM1399P00018 [Saccharomyces cerevisiae YJM1399]	Saccharomyces cerevisiae YJM1399	282	282	0.96	2e-88	35.19%	551	AJW03802.1
hypothetical protein CNAG_05236 [Cryptococcus neoformans var. grubii H99]	AFR94491	3	Select seq gb|AJW18013.1|	hypothetical protein H797_YJM1336P00020 [Saccharomyces cerevisiae YJM1336]	Saccharomyces cerevisiae YJM1336	281	281	0.96	5e-88	34.79%	551	AJW18013.1
hypothetical protein CNAG_05236 [Cryptococcus neoformans var. grubii H99]	AFR94491	4	Select seq emb|CAD6645108.1|	EM14S01-3B_G0016810.mRNA.1.CDS.1 [Saccharomyces cerevisiae]	Saccharomyces cerevisiae	281	281	0.96	5e-88	34.39%	551	CAD6645108.1
hypothetical protein CNAG_05236 [Cryptococcus neoformans var. grubii H99]	AFR94491	5	Select seq gb|AJV90983.1|	hypothetical protein H825_YJM1460P00019 [Saccharomyces cerevisiae YJM1460]	Saccharomyces cerevisiae YJM1460	280	280	0.96	9e-88	34.79%	551	AJV90983.1
hypothetical protein CNAG_05236 [Cryptococcus neoformans var. grubii H99]	AFR94491	6	Select seq ref|NP_015063.1|	Cub1p [Saccharomyces cerevisiae S288C]	Saccharomyces cerevisiae S288C	280	280	0.96	9e-88	34.79%	551	NP_015063.1
hypothetical protein CNAG_05236 [Cryptococcus neoformans var. grubii H99]	AFR94491	7	Select seq dbj|GES71007.1|	hypothetical protein SCEPF1_0068001100 [Saccharomyces cerevisiae]	Saccharomyces cerevisiae	280	280	0.96	9e-88	34.79%	551	GES71007.1
hypothetical protein CNAG_05236 [Cryptococcus neoformans var. grubii H99]	AFR94491	8	Select seq emb|CAD6650894.1|	SX2_G0017270.mRNA.1.CDS.1 [Saccharomyces cerevisiae]	Saccharomyces cerevisiae	280	280	0.96	9e-88	34.79%	551	CAD6650894.1
hypothetical protein CNAG_05236 [Cryptococcus neoformans var. grubii H99]	AFR94491	9	Select seq gb|AJV92738.1|	hypothetical protein H829_YJM1479P00017 [Saccharomyces cerevisiae YJM1479]	Saccharomyces cerevisiae YJM1479	280	280	0.96	1e-87	34.79%	551	AJV92738.1
hypothetical protein CNAG_05236 [Cryptococcus neoformans var. grubii H99]	AFR94491	10	Select seq gb|AJU23337.1|	hypothetical protein H830_YJM1526H00416 [Saccharomyces cerevisiae YJM1526]	Saccharomyces cerevisiae YJM1526	280	280	0.96	1e-87	34.79%	551	AJU23337.1
hypothetical protein CNAG_06113 [Cryptococcus neoformans var. grubii H99]	AFR98337	0	no homolog in S. cerevisiae	no homolog in Saccharomyces cerevisiae
hypothetical protein CNAG_06946 [Cryptococcus neoformans var. grubii H99]	AFR94883	1	Select seq gb|AJV33478.1|	hypothetical protein H749_YJM195E00259 [Saccharomyces cerevisiae YJM195]	Saccharomyces cerevisiae YJM195	272	272	0.93	7e-89	42.77%	338	AJV33478.1
hypothetical protein CNAG_06946 [Cryptococcus neoformans var. grubii H99]	AFR94883	2	Select seq ref|NP_011083.3|	Myg1p [Saccharomyces cerevisiae S288C]	Saccharomyces cerevisiae S288C	272	272	0.93	8e-89	42.77%	338	NP_011083.3
hypothetical protein CNAG_06946 [Cryptococcus neoformans var. grubii H99]	AFR94883	3	Select seq gb|AJU44942.1|	hypothetical protein H788_YJM1248E00259 [Saccharomyces cerevisiae YJM1248]	Saccharomyces cerevisiae YJM1248	272	272	0.93	8e-89	42.77%	338	AJU44942.1
hypothetical protein CNAG_06946 [Cryptococcus neoformans var. grubii H99]	AFR94883	4	Select seq gb|AJU55882.1|	hypothetical protein H830_YJM1526E00260 [Saccharomyces cerevisiae YJM1526]	Saccharomyces cerevisiae YJM1526	272	272	0.94	8e-89	43.36%	338	AJU55882.1
hypothetical protein CNAG_06946 [Cryptococcus neoformans var. grubii H99]	AFR94883	5	Select seq gb|AJU48254.1|	hypothetical protein H800_YJM1342E00259 [Saccharomyces cerevisiae YJM1342]	Saccharomyces cerevisiae YJM1342	272	272	0.94	9e-89	42.48%	338	AJU48254.1
hypothetical protein CNAG_06946 [Cryptococcus neoformans var. grubii H99]	AFR94883	6	Select seq gb|AJV34966.1|	hypothetical protein H755_YJM326E00258 [Saccharomyces cerevisiae YJM326]	Saccharomyces cerevisiae YJM326	272	272	0.93	9e-89	42.77%	338	AJV34966.1
hypothetical protein CNAG_06946 [Cryptococcus neoformans var. grubii H99]	AFR94883	7	Select seq gb|AHY75713.1|	hypothetical protein H779_YJM993E00256 [Saccharomyces cerevisiae YJM993]	Saccharomyces cerevisiae YJM993	271	271	0.94	2e-88	42.48%	338	AHY75713.1
hypothetical protein CNAG_06946 [Cryptococcus neoformans var. grubii H99]	AFR94883	8	Select seq emb|CAD6621621.1|	EM14S01-3B_G0002280.mRNA.1.CDS.1 [Saccharomyces cerevisiae]	Saccharomyces cerevisiae	271	271	0.94	2e-88	42.48%	338	CAD6621621.1
hypothetical protein CNAG_06946 [Cryptococcus neoformans var. grubii H99]	AFR94883	9	Select seq gb|AJU44429.1|	hypothetical protein H786_YJM1242E00259 [Saccharomyces cerevisiae YJM1242]	Saccharomyces cerevisiae YJM1242	271	271	0.94	2e-88	42.48%	338	AJU44429.1
hypothetical protein CNAG_06946 [Cryptococcus neoformans var. grubii H99]	AFR94883	10	Select seq gb|PJP07844.1|	hypothetical protein HERES_4052 [Saccharomyces cerevisiae]	Saccharomyces cerevisiae	270	270	0.92	2e-88	42.73%	326	PJP07844.1
ketol-acid reductoisomerase, mitochondrial [Cryptococcus neoformans var. grubii H99]	AFR96043	1	Select seq emb|CAD6637717.1|	XXYS1_4_G0042000.mRNA.1.CDS.1 [Saccharomyces cerevisiae]	Saccharomyces cerevisiae	539	539	0.95	0.0	68.62%	395	CAD6637717.1
ketol-acid reductoisomerase, mitochondrial [Cryptococcus neoformans var. grubii H99]	AFR96043	2	Select seq emb|CAD6636306.1|	EM14S01-3B_G0039460.mRNA.1.CDS.1 [Saccharomyces cerevisiae]	Saccharomyces cerevisiae	538	538	0.95	0.0	68.62%	395	CAD6636306.1
ketol-acid reductoisomerase, mitochondrial [Cryptococcus neoformans var. grubii H99]	AFR96043	3	Select seq gb|AJV73256.1|	Ilv5p [Saccharomyces cerevisiae YJM195]	Saccharomyces cerevisiae YJM195	536	536	0.95	0.0	68.62%	395	AJV73256.1
ketol-acid reductoisomerase, mitochondrial [Cryptococcus neoformans var. grubii H99]	AFR96043	4	Select seq dbj|GES67122.1|	hypothetical protein SCEPF1_0002001100 [Saccharomyces cerevisiae]	Saccharomyces cerevisiae	536	536	0.95	0.0	68.62%	395	GES67122.1
ketol-acid reductoisomerase, mitochondrial [Cryptococcus neoformans var. grubii H99]	AFR96043	5	Select seq gb|AJV63457.1|	Ilv5p [Saccharomyces cerevisiae YJM1419]	Saccharomyces cerevisiae YJM1419	536	536	0.95	0.0	68.62%	395	AJV63457.1
ketol-acid reductoisomerase, mitochondrial [Cryptococcus neoformans var. grubii H99]	AFR96043	6	Select seq gb|AJV46391.1|	Ilv5p [Saccharomyces cerevisiae YJM1083]	Saccharomyces cerevisiae YJM1083	536	536	0.95	0.0	68.62%	395	AJV46391.1
ketol-acid reductoisomerase, mitochondrial [Cryptococcus neoformans var. grubii H99]	AFR96043	7	Select seq ref|NP_013459.1|	ketol-acid reductoisomerase [Saccharomyces cerevisiae S288C]	Saccharomyces cerevisiae S288C	535	535	0.95	0.0	68.37%	395	NP_013459.1
ketol-acid reductoisomerase, mitochondrial [Cryptococcus neoformans var. grubii H99]	AFR96043	8	Select seq gb|AAB33579.1|	acetohydroxy-acid isomeroreductase [Saccharomyces cerevisiae]	Saccharomyces cerevisiae	535	535	0.95	0.0	68.37%	395	AAB33579.1
ketol-acid reductoisomerase, mitochondrial [Cryptococcus neoformans var. grubii H99]	AFR96043	9	Select seq gb|AJV56257.1|	Ilv5p [Saccharomyces cerevisiae YJM1355]	Saccharomyces cerevisiae YJM1355	535	535	0.95	0.0	68.37%	395	AJV56257.1
ketol-acid reductoisomerase, mitochondrial [Cryptococcus neoformans var. grubii H99]	AFR96043	10	Select seq gb|AJV66083.1|	Ilv5p [Saccharomyces cerevisiae YJM1447]	Saccharomyces cerevisiae YJM1447	535	535	0.95	0.0	68.37%	395	AJV66083.1
Mannose-1-phosphate guanyltransferase [Cryptococcus neoformans var. grubii H99]	AFR98009	1	Select seq ref|NP_010228.1|	mannose-1-phosphate guanylyltransferase [Saccharomyces cerevisiae S288C]	Saccharomyces cerevisiae S288C	487	487	1	9e-173	63.76%	361	NP_010228.1
Mannose-1-phosphate guanyltransferase [Cryptococcus neoformans var. grubii H99]	AFR98009	2	Select seq gb|AJU99767.1|	Psa1p [Saccharomyces cerevisiae YJM1386]	Saccharomyces cerevisiae YJM1386	486	486	1	3e-172	63.49%	361	AJU99767.1
Mannose-1-phosphate guanyltransferase [Cryptococcus neoformans var. grubii H99]	AFR98009	3	Select seq gb|AAA69677.1|	mannose-1-phosphate guanyltransferase [Saccharomyces cerevisiae]	Saccharomyces cerevisiae	485	485	1	4e-172	63.49%	361	AAA69677.1
Mannose-1-phosphate guanyltransferase [Cryptococcus neoformans var. grubii H99]	AFR98009	4	Select seq gb|AJU73948.1|	Psa1p [Saccharomyces cerevisiae YJM693]	Saccharomyces cerevisiae YJM693	484	484	1	1e-171	63.49%	361	AJU73948.1
Mannose-1-phosphate guanyltransferase [Cryptococcus neoformans var. grubii H99]	AFR98009	5	Select seq gb|EGA75738.1|	Psa1p [Saccharomyces cerevisiae AWRI796]	Saccharomyces cerevisiae AWRI796	355	355	0.69	2e-122	68.24%	253	EGA75738.1
Mannose-1-phosphate guanyltransferase [Cryptococcus neoformans var. grubii H99]	AFR98009	6	Select seq gb|EGA59462.1|	Psa1p [Saccharomyces cerevisiae FostersB]	Saccharomyces cerevisiae FostersB	353	353	0.69	7e-122	67.84%	253	EGA59462.1
Mannose-1-phosphate guanyltransferase [Cryptococcus neoformans var. grubii H99]	AFR98009	7	Select seq gb|EGA87676.1|	Psa1p [Saccharomyces cerevisiae VL3]	Saccharomyces cerevisiae VL3	353	353	0.69	1e-121	67.84%	253	EGA87676.1
Mannose-1-phosphate guanyltransferase [Cryptococcus neoformans var. grubii H99]	AFR98009	8	Select seq emb|CAD6609143.1|	BJ4_G0045490.mRNA.1.CDS.1 [Saccharomyces cerevisiae]	Saccharomyces cerevisiae	276	333	0.62	8e-92	72.11%	227	CAD6609143.1
phosphoglucomutase [Cryptococcus neoformans var. grubii H99]	AFR98550	1	Select seq gb|AJS79887.1|	Pgm2p [Saccharomyces cerevisiae YJM1244]	Saccharomyces cerevisiae YJM1244	641	641	0.99	0.0	58.32%	569	AJS79887.1
phosphoglucomutase [Cryptococcus neoformans var. grubii H99]	AFR98550	2	Select seq gb|AJS97737.1|	Pgm2p [Saccharomyces cerevisiae YJM1478]	Saccharomyces cerevisiae YJM1478	640	640	0.99	0.0	58.14%	569	AJS97737.1
phosphoglucomutase [Cryptococcus neoformans var. grubii H99]	AFR98550	3	Select seq gb|AJS96867.1|	Pgm2p [Saccharomyces cerevisiae YJM1463]	Saccharomyces cerevisiae YJM1463	640	640	0.99	0.0	58.14%	569	AJS96867.1
phosphoglucomutase [Cryptococcus neoformans var. grubii H99]	AFR98550	4	Select seq ref|NP_013823.1|	phosphoglucomutase PGM2 [Saccharomyces cerevisiae S288C]	Saccharomyces cerevisiae S288C	639	639	0.99	0.0	58.14%	569	NP_013823.1
phosphoglucomutase [Cryptococcus neoformans var. grubii H99]	AFR98550	5	Select seq gb|AJS89905.1|	Pgm2p [Saccharomyces cerevisiae YJM1399]	Saccharomyces cerevisiae YJM1399	639	639	0.99	0.0	58.14%	569	AJS89905.1
phosphoglucomutase [Cryptococcus neoformans var. grubii H99]	AFR98550	6	Select seq gb|EGA57328.1|	Pgm2p [Saccharomyces cerevisiae FostersB]	Saccharomyces cerevisiae FostersB	639	639	0.99	0.0	58.14%	569	EGA57328.1
phosphoglucomutase [Cryptococcus neoformans var. grubii H99]	AFR98550	7	Select seq gb|AJS62844.1|	Pgm2p [Saccharomyces cerevisiae YJM195]	Saccharomyces cerevisiae YJM195	639	639	0.99	0.0	57.97%	569	AJS62844.1
phosphoglucomutase [Cryptococcus neoformans var. grubii H99]	AFR98550	8	Select seq gb|AJS65022.1|	Pgm2p [Saccharomyces cerevisiae YJM320]	Saccharomyces cerevisiae YJM320	639	639	0.99	0.0	57.97%	569	AJS65022.1
phosphoglucomutase [Cryptococcus neoformans var. grubii H99]	AFR98550	9	Select seq emb|CAD6639829.1|	HN1_G0019280.mRNA.1.CDS.1 [Saccharomyces cerevisiae]	Saccharomyces cerevisiae	639	639	0.99	0.0	57.79%	569	CAD6639829.1
phosphoglucomutase [Cryptococcus neoformans var. grubii H99]	AFR98550	10	Select seq gb|AJS86849.1|	Pgm2p [Saccharomyces cerevisiae YJM1381]	Saccharomyces cerevisiae YJM1381	639	639	0.99	0.0	57.97%	569	AJS86849.1
pyruvate decarboxylase [Cryptococcus neoformans var. grubii H99]	AFR97558	1	Select seq gb|AJV68063.1|	Pdc1p [Saccharomyces cerevisiae YJM1478]	Saccharomyces cerevisiae YJM1478	472	472	0.99	7e-160	42.30%	563	AJV68063.1
pyruvate decarboxylase [Cryptococcus neoformans var. grubii H99]	AFR97558	2	Select seq gb|EGA57763.1|	Pdc1p [Saccharomyces cerevisiae FostersB]	Saccharomyces cerevisiae FostersB	470	470	0.99	3e-159	42.14%	563	EGA57763.1
pyruvate decarboxylase [Cryptococcus neoformans var. grubii H99]	AFR97558	3	Select seq gb|AJR99399.1|	Pdc6p [Saccharomyces cerevisiae YJM1418]	Saccharomyces cerevisiae YJM1418	463	463	0.99	1e-156	43.60%	563	AJR99399.1
pyruvate decarboxylase [Cryptococcus neoformans var. grubii H99]	AFR97558	4	Select seq gb|AJR79666.1|	Pdc6p [Saccharomyces cerevisiae YJM320]	Saccharomyces cerevisiae YJM320	462	462	0.99	3e-156	43.60%	563	AJR79666.1
pyruvate decarboxylase [Cryptococcus neoformans var. grubii H99]	AFR97558	5	Select seq gb|AJV74257.1|	Pdc1p [Saccharomyces cerevisiae YJM270]	Saccharomyces cerevisiae YJM270	461	461	0.99	1e-155	42.46%	563	AJV74257.1
pyruvate decarboxylase [Cryptococcus neoformans var. grubii H99]	AFR97558	6	Select seq gb|AJV59159.1|	Pdc1p [Saccharomyces cerevisiae YJM1388]	Saccharomyces cerevisiae YJM1388	461	461	0.99	1e-155	42.79%	563	AJV59159.1
pyruvate decarboxylase [Cryptococcus neoformans var. grubii H99]	AFR97558	7	Select seq gb|AJV60490.1|	Pdc1p [Saccharomyces cerevisiae YJM1400]	Saccharomyces cerevisiae YJM1400	461	461	0.99	2e-155	42.63%	563	AJV60490.1
pyruvate decarboxylase [Cryptococcus neoformans var. grubii H99]	AFR97558	8	Select seq gb|AJV82292.1|	Pdc1p [Saccharomyces cerevisiae YJM693]	Saccharomyces cerevisiae YJM693	460	460	0.99	3e-155	42.79%	563	AJV82292.1
pyruvate decarboxylase [Cryptococcus neoformans var. grubii H99]	AFR97558	9	Select seq gb|AJV46129.1|	Pdc1p [Saccharomyces cerevisiae YJM1083]	Saccharomyces cerevisiae YJM1083	460	460	0.99	3e-155	42.63%	563	AJV46129.1
pyruvate decarboxylase [Cryptococcus neoformans var. grubii H99]	AFR97558	10	Select seq gb|AJV61393.1|	Pdc1p [Saccharomyces cerevisiae YJM1402]	Saccharomyces cerevisiae YJM1402	460	460	0.99	3e-155	42.46%	563	AJV61393.1
transaldolase [Cryptococcus neoformans var. grubii H99]	AFR98178	1	Select seq gb|AJV79865.1|	Tal1p [Saccharomyces cerevisiae YJM555]	Saccharomyces cerevisiae YJM555	411	411	0.99	7e-144	64.91%	335	AJV79865.1
transaldolase [Cryptococcus neoformans var. grubii H99]	AFR98178	2	Select seq gb|AJV60300.1|	Tal1p [Saccharomyces cerevisiae YJM1399]	Saccharomyces cerevisiae YJM1399	383	383	0.99	9e-133	65.22%	335	AJV60300.1
transaldolase [Cryptococcus neoformans var. grubii H99]	AFR98178	3	Select seq gb|AJV47744.1|	Tal1p [Saccharomyces cerevisiae YJM1190]	Saccharomyces cerevisiae YJM1190	382	382	0.99	1e-132	65.22%	335	AJV47744.1
transaldolase [Cryptococcus neoformans var. grubii H99]	AFR98178	4	Select seq emb|CAA34078.1|	unnamed protein product [Saccharomyces cerevisiae]	Saccharomyces cerevisiae	382	382	0.99	1e-132	64.91%	335	CAA34078.1
transaldolase [Cryptococcus neoformans var. grubii H99]	AFR98178	5	Select seq ref|NP_013458.1|	sedoheptulose-7-phosphate:D-glyceraldehyde-3-phosphate transaldolase TAL1 [Saccharomyces cerevisiae S288C]	Saccharomyces cerevisiae S288C	382	382	0.99	1e-132	65.22%	335	NP_013458.1
transaldolase [Cryptococcus neoformans var. grubii H99]	AFR98178	6	Select seq gb|AJV52223.1|	Tal1p [Saccharomyces cerevisiae YJM1304]	Saccharomyces cerevisiae YJM1304	382	382	0.99	1e-132	65.22%	335	AJV52223.1
transaldolase [Cryptococcus neoformans var. grubii H99]	AFR98178	7	Select seq gb|EGA57488.1|	Tal1p [Saccharomyces cerevisiae FostersB]	Saccharomyces cerevisiae FostersB	382	382	0.99	2e-132	65.22%	335	EGA57488.1
transaldolase [Cryptococcus neoformans var. grubii H99]	AFR98178	8	Select seq emb|CAD6636302.1|	EM14S01-3B_G0039450.mRNA.1.CDS.1 [Saccharomyces cerevisiae]	Saccharomyces cerevisiae	380	380	0.99	9e-132	64.91%	335	CAD6636302.1
transaldolase [Cryptococcus neoformans var. grubii H99]	AFR98178	9	Select seq gb|EWG95841.1|	Nqm1p [Saccharomyces cerevisiae R103]	Saccharomyces cerevisiae R103	375	375	0.98	9e-130	58.26%	333	EWG95841.1
transaldolase [Cryptococcus neoformans var. grubii H99]	AFR98178	10	Select seq pdb|3CQ0|A	Crystal Structure of TAL2_YEAST [Saccharomyces cerevisiae]	Saccharomyces cerevisiae	374	374	0.98	3e-129	58.26%	339	3CQ0_A
transketolase [Cryptococcus neoformans var. grubii H99]	AFR95182	1	Select seq gb|AJW14840.1|	Tkl1p [Saccharomyces cerevisiae YJM1250]	Saccharomyces cerevisiae YJM1250	885	885	0.99	0	62.72%	680	AJW14840.1
transketolase [Cryptococcus neoformans var. grubii H99]	AFR95182	2	Select seq gb|AJV96719.1|	Tkl1p [Saccharomyces cerevisiae YJM195]	Saccharomyces cerevisiae YJM195	885	885	0.99	0	62.57%	680	AJV96719.1
transketolase [Cryptococcus neoformans var. grubii H99]	AFR95182	3	Select seq dbj|GAX68916.1|	transketolase [Saccharomyces cerevisiae]	Saccharomyces cerevisiae	884	884	0.99	0	62.57%	680	GAX68916.1
transketolase [Cryptococcus neoformans var. grubii H99]	AFR95182	4	Select seq gb|AJV94726.1|	Tkl1p [Saccharomyces cerevisiae YJM1574]	Saccharomyces cerevisiae YJM1574	884	884	0.99	0	62.57%	680	AJV94726.1
transketolase [Cryptococcus neoformans var. grubii H99]	AFR95182	5	Select seq ref|NP_015399.1|	transketolase TKL1 [Saccharomyces cerevisiae S288C]	Saccharomyces cerevisiae S288C	884	884	0.99	0	62.57%	680	NP_015399.1
transketolase [Cryptococcus neoformans var. grubii H99]	AFR95182	6	Select seq gb|EDZ68722.1|	YPR074Cp-like protein [Saccharomyces cerevisiae AWRI1631]	Saccharomyces cerevisiae AWRI1631	884	884	0.99	0	62.57%	680	EDZ68722.1
transketolase [Cryptococcus neoformans var. grubii H99]	AFR95182	7	Select seq emb|CAD6646952.1|	EM14S01-3B_G0019930.mRNA.1.CDS.1 [Saccharomyces cerevisiae]	Saccharomyces cerevisiae	884	884	0.99	0	62.28%	680	CAD6646952.1
transketolase [Cryptococcus neoformans var. grubii H99]	AFR95182	8	Select seq gb|EGA56378.1|	Tkl1p [Saccharomyces cerevisiae FostersB]	Saccharomyces cerevisiae FostersB	884	884	0.98	0	62.79%	691	EGA56378.1
transketolase [Cryptococcus neoformans var. grubii H99]	AFR95182	9	Select seq gb|AJV92612.1|	Tkl1p [Saccharomyces cerevisiae YJM1478]	Saccharomyces cerevisiae YJM1478	883	883	0.99	0	62.43%	680	AJV92612.1
transketolase [Cryptococcus neoformans var. grubii H99]	AFR95182	10	Select seq gb|AJW12679.1|	Tkl1p [Saccharomyces cerevisiae YJM1202]	Saccharomyces cerevisiae YJM1202	883	883	0.99	0	62.43%	680	AJW12679.1
urease accessory protein UreG [Cryptococcus neoformans var. grubii H99]	AFR92807	0	no homolog in S. cerevisiae	no homolog in Saccharomyces cerevisiae

## Sheet: (4) pathogenic fungi 26Sprot
Homology of 26S proteasome regulatory subunit N8 to proteins from other pathogenic fungi
	Job Title	AFR92184:26S proteasome regulatory subunit...
	RID	7EA5ZKBH016 Search expires on 04-16 01:39 am
	Program	BLASTP Help
	Database	nr
	Query ID	AFR92184.1
	Description	26S proteasome regulatory subunit N8 [Cryptococcus neoformans var. grubii H99] ...
	Molecule type	amino acid
	Query Length	350
Hit no.	Sequence identifier	Protein Homolog	Species	Max Score	Total Score	Query Cover	Per. Ident	E value	Acc. Len	Accession
1	Select seq ref|XP_018224692.1|	hypothetical protein T552_03040 [Pneumocystis carinii B80]	Pneumocystis carinii B80	335	335	0.91	3e-113	48.13%	340	XP_018224692.1
2	Select seq ref|XP_750500.1|	26S proteasome regulatory particle subunit Rpn8, putative [Aspergillus fumigatus Af293]	Aspergillus fumigatus Af293	322	322	0.99	3e-108	48.63%	350	XP_750500.1
3	Select seq gb|EEH03813.1|	26S proteasome regulatory subunit [Histoplasma capsulatum G186AR]	Histoplasma capsulatum G186AR	313	313	0.86	2e-104	50.62%	362	EEH03813.1
4	Select seq gb|KAG5292699.1|	26S proteasome regulatory subunit [Histoplasma capsulatum G217B]	Histoplasma capsulatum G217B	313	313	0.86	2e-104	50.62%	362	KAG5292699.1
5	Select seq gb|EER37256.1|	26S proteasome regulatory subunit [Histoplasma capsulatum H143]	Histoplasma capsulatum H143	312	312	0.86	4e-104	50.62%	362	EER37256.1
6	Select seq gb|KGR06355.1|	26S proteasome regulatory subunit N8 [Candida albicans P57072]	Candida albicans P57072	287	287	0.93	7e-95	45.43%	330	KGR06355.1
7	Select seq gb|EEQ46242.1|	26S proteasome regulatory subunit RPN8 [Candida albicans WO-1]	Candida albicans WO-1	286	286	0.93	1e-94	45.43%	330	EEQ46242.1
8	Select seq ref|XP_714586.2|	proteasome regulatory particle lid subunit [Candida albicans SC5314]	Candida albicans SC5314	286	286	0.93	3e-94	45.13%	330	XP_714586.2
9	Select seq gb|KGQ85165.1|	26S proteasome regulatory subunit N8 [Candida albicans P94015]	Candida albicans P94015	286	286	0.93	3e-94	45.43%	330	KGQ85165.1
10	Select seq gb|KHC34019.1|	26S proteasome regulatory subunit N8 [Candida albicans P76067]	Candida albicans P76067	285	285	0.93	4e-94	45.13%	330	KHC34019.1
11	Select seq gb|KHC65044.1|	26S proteasome regulatory subunit N8 [Candida albicans P75016]	Candida albicans P75016	283	283	0.93	2e-93	45.13%	330	KHC65044.1
12	Select seq gb|RLP65333.1|	hypothetical protein L150_04104 [Candida albicans Ca529L]	Candida albicans Ca529L	283	283	0.93	3e-93	45.13%	330	RLP65333.1
13	Select seq gb|KGU26393.1|	26S proteasome regulatory subunit N8 [Candida albicans P75063]	Candida albicans P75063	281	281	0.93	1e-92	44.84%	330	KGU26393.1
14	Select seq gb|KAF6060523.1|	protoheme IX farnesyltransferase [Candida albicans]	Candida albicans	280	280	0.82	2e-87	48.00%	727	KAF6060523.1
15	Select seq ref|XP_001535965.1|	26S proteasome regulatory subunit rpn8 [Histoplasma capsulatum NAm1]	Histoplasma capsulatum NAm1	231	231	0.86	2e-73	39.06%	307	XP_001535965.1
16	Select seq gb|QSS59229.1|	26S proteasome regulatory subunit [Histoplasma capsulatum]	Histoplasma capsulatum	209	209	0.64	5e-66	48.02%	197	QSS59229.1
17	Select seq gb|EER37627.1|	translation initiation factor eIF3f [Histoplasma capsulatum H143]	Histoplasma capsulatum H143	72.0	72.0	0.86	4e-13	25.32%	351	EER37627.1
18	Select seq gb|EEH06061.1|	translation initiation factor eIF3f [Histoplasma capsulatum G186AR]	Histoplasma capsulatum G186AR	71.6	71.6	0.86	5e-13	25.32%	351	EEH06061.1
19	Select seq gb|EGC48818.1|	translation initiation factor eIF3f [Histoplasma capsulatum H88]	Histoplasma capsulatum H88	71.6	71.6	0.86	5e-13	25.32%	351	EGC48818.1
20	Select seq ref|XP_001544909.1|	eukaryotic translation initiation factor 3 subunit EifCf [Histoplasma capsulatum NAm1]	Histoplasma capsulatum NAm1	71.6	71.6	0.86	5e-13	25.32%	347	XP_001544909.1
21	Select seq ref|XP_752300.1|	eukaryotic translation initiation factor 3 subunit EifCf, putative [Aspergillus fumigatus Af293]	Aspergillus fumigatus Af293	70.1	70.1	0.83	2e-12	25.75%	345	XP_752300.1
22	Select seq gb|EDP51473.1|	COP9 signalosome subunit 6 (CsnF), putative [Aspergillus fumigatus A1163]	Aspergillus fumigatus A1163	48.5	48.5	0.55	2e-05	25.45%	399	EDP51473.1
23	Select seq gb|KAF4256167.1|	hypothetical protein CNMCM8714_003777 [Aspergillus fumigatus]	Aspergillus fumigatus	48.5	48.5	0.55	2e-05	25.45%	399	KAF4256167.1
24	Select seq ref|XP_753908.1|	COP9 signalosome subunit 6 (CsnF), putative [Aspergillus fumigatus Af293]	Aspergillus fumigatus Af293	48.5	48.5	0.55	2e-05	25.45%	399	XP_753908.1
25	Select seq gb|OXN02854.1|	hypothetical protein CDV58_08276 [Aspergillus fumigatus]	Aspergillus fumigatus	48.5	48.5	0.55	2e-05	25.45%	399	OXN02854.1
26	Select seq gb|KAG5290672.1|	COP9 complex subunit 6 [Histoplasma capsulatum]	Histoplasma capsulatum	47.0	47.0	0.81	7e-05	22.55%	406	KAG5290672.1
27	Select seq gb|QSS55610.1|	COP9 complex subunit 6 [Histoplasma capsulatum H88]	Histoplasma capsulatum H88	45.4	45.4	0.81	0.0002	22.28%	406	QSS55610.1
28	Select seq gb|KAG5301126.1|	COP9 complex subunit 6 [Histoplasma capsulatum G217B]	Histoplasma capsulatum G217B	45.1	45.1	0.81	0.0003	22.28%	406	KAG5301126.1
29	Select seq ref|XP_001542756.1|	predicted protein [Histoplasma capsulatum NAm1]	Histoplasma capsulatum NAm1	40.0	40.0	0.14	0.001	38.00%	85	XP_001542756.1
30	Select seq gb|EEH10359.1|	COP9 complex subunit 6 [Histoplasma capsulatum G186AR]	Histoplasma capsulatum G186AR	40.8	40.8	0.14	0.006	38.00%	428	EEH10359.1
31	Select seq gb|EGC44839.1|	COP9 signalosome complex subunit [Histoplasma capsulatum H88]	Histoplasma capsulatum H88	40.8	40.8	0.14	0.006	38.00%	396	EGC44839.1
32	Select seq gb|EER36571.1|	COP9 signalosome complex subunit 6 [Histoplasma capsulatum H143]	Histoplasma capsulatum H143	40.4	40.4	0.14	0.008	38.00%	396	EER36571.1

## Sheet: (5) pathogenic fungi BchC
Homology of chlorophyll synthesis pathway protein BchC to proteins from other pathogenic fungi
	Job Title	AFR97763:chlorophyll synthesis pathway protein...
	RID	7EAG278C013 Search expires on 04-16 01:44 am
	Program	BLASTP
	Database	nr
	Query ID	AFR97763.1
	Description	chlorophyll synthesis pathway protein BchC [Cryptococcus neoformans var. grubii H99] ...
	Molecule type	amino acid
	Query Length	349
Hit No.	Sequence identifier	Protein Homolog	Species	Max Score	Total Score	Query Cover	Per. Ident	E value	Acc. Len	Accession
1	Select seq gb|KAF4255038.1|	hypothetical protein CNMCM8714_004641 [Aspergillus fumigatus]	Aspergillus fumigatus	400	400	0.97	8e-139	55.00%	348	KAF4255038.1
2	Select seq ref|XP_750211.1|	alcohol dehydrogenase, zinc-containing, putative [Aspergillus fumigatus Af293]	Aspergillus fumigatus Af293	397	397	0.97	1e-137	54.71%	348	XP_750211.1
3	Select seq gb|KAF4283998.1|	hypothetical protein CNMCM8689_006617 [Aspergillus fumigatus]	Aspergillus fumigatus	395	395	0.97	4e-137	54.71%	348	KAF4283998.1
4	Select seq gb|EER43395.1|	NADP-dependent mannitol dehydrogenase [Histoplasma capsulatum H143]	Histoplasma capsulatum H143	391	391	0.97	2e-135	54.97%	348	EER43395.1
5	Select seq gb|EEH11347.1|	NADP-dependent mannitol dehydrogenase [Histoplasma capsulatum G186AR]	Histoplasma capsulatum G186AR	391	391	0.97	2e-135	54.97%	348	EEH11347.1
6	Select seq gb|KAG5289431.1|	NADP-dependent mannitol dehydrogenase [Histoplasma capsulatum G217B]	Histoplasma capsulatum G217B	391	391	0.97	3e-135	54.97%	348	KAG5289431.1
7	Select seq ref|XP_001541507.1|	hypothetical protein HCAG_03605 [Histoplasma capsulatum NAm1]	Histoplasma capsulatum NAm1	374	374	0.97	8e-129	53.51%	341	XP_001541507.1
8	Select seq gb|QSS61485.1|	NADP-dependent mannitol dehydrogenase [Histoplasma capsulatum]	Histoplasma capsulatum	332	332	0.95	6e-112	49.85%	351	QSS61485.1
9	Select seq sp|B0YC65.2|	RecName: Full=Probable D-xylulose reductase A; AltName: Full=Xylitol dehydrogenase A [Aspergillus fumigatus A1163]	Aspergillus fumigatus A1163	141	141	0.91	5e-38	31.12%	358	B0YC65.2
10	Select seq ref|XP_747006.2|	sorbitol/xylitol dehydrogenase, putative [Aspergillus fumigatus Af293]	Aspergillus fumigatus Af293	140	140	0.93	1e-37	31.56%	368	XP_747006.2
11	Select seq gb|KEY79024.1|	sorbitol/xylitol dehydrogenase [Aspergillus fumigatus var. RP-2014]	Aspergillus fumigatus var. RP-2014	140	140	0.93	2e-37	31.56%	368	KEY79024.1
12	Select seq gb|KEY82214.1|	xylitol dehydrogenase [Aspergillus fumigatus var. RP-2014]	Aspergillus fumigatus var. RP-2014	137	137	0.9	1e-36	31.17%	348	KEY82214.1
13	Select seq ref|XP_746677.1|	xylitol dehydrogenase [Aspergillus fumigatus Af293]	Aspergillus fumigatus Af293	137	137	0.9	1e-36	30.86%	348	XP_746677.1
14	Select seq ref|XP_752468.1|	xylitol dehydrogenase [Aspergillus fumigatus Af293]	Aspergillus fumigatus Af293	133	133	0.96	7e-35	29.55%	383	XP_752468.1
15	Select seq gb|KEY83794.1|	xylitol dehydrogenase [Aspergillus fumigatus var. RP-2014]	Aspergillus fumigatus var. RP-2014	131	131	0.96	3e-34	29.26%	383	KEY83794.1
16	Select seq gb|OXN21058.1|	hypothetical protein CDV57_08453 [Aspergillus fumigatus]	Aspergillus fumigatus	121	121	0.98	1e-30	28.29%	359	OXN21058.1
17	Select seq gb|KAF4283345.1|	hypothetical protein CNMCM8689_007259 [Aspergillus fumigatus]	Aspergillus fumigatus	119	119	0.98	6e-30	28.01%	359	KAF4283345.1
18	Select seq gb|KEY83797.1|	L arabinitol 4 dehydrogenase [Aspergillus fumigatus var. RP-2014]	Aspergillus fumigatus var. RP-2014	119	119	0.98	9e-30	28.01%	359	KEY83797.1
19	Select seq gb|KAG5289961.1|	xylitol dehydrogenase [Histoplasma capsulatum G217B]	Histoplasma capsulatum G217B	119	119	0.94	1e-29	28.53%	356	KAG5289961.1
20	Select seq ref|XP_752467.1|	L-arabinitol 4-dehydrogenase [Aspergillus fumigatus Af293]	Aspergillus fumigatus Af293	118	118	0.98	2e-29	28.01%	359	XP_752467.1
21	Select seq gb|EER44525.1|	xylitol dehydrogenase [Histoplasma capsulatum H143]	Histoplasma capsulatum H143	117	117	0.94	4e-29	28.24%	356	EER44525.1
22	Select seq ref|XP_752993.1|	xylitol dehydrogenase XdhB [Aspergillus fumigatus Af293]	Aspergillus fumigatus Af293	117	117	0.91	7e-29	28.45%	386	XP_752993.1
23	Select seq gb|KMK55585.1|	xylitol dehydrogenase XdhB [Aspergillus fumigatus Z5]	Aspergillus fumigatus Z5	117	117	0.91	7e-29	28.45%	386	KMK55585.1
24	Select seq gb|KEY78517.1|	xylitol dehydrogenase XdhB [Aspergillus fumigatus var. RP-2014]	Aspergillus fumigatus var. RP-2014	116	116	0.91	1e-28	28.45%	386	KEY78517.1
25	Select seq gb|KAF6060460.1|	Alcohol dehydrogenase GroES-like domain family protein [Candida albicans]	Candida albicans	109	109	0.97	3e-26	24.53%	371	KAF6060460.1
26	Select seq gb|KGU23402.1|	hypothetical protein MG7_04208 [Candida albicans P34048]	Candida albicans P34048	109	109	0.96	3e-26	24.80%	365	KGU23402.1
27	Select seq gb|KHC49512.1|	hypothetical protein MEW_04133 [Candida albicans P60002]	Candida albicans P60002	109	109	0.96	3e-26	24.80%	365	KHC49512.1
28	Select seq ref|XP_720595.2|	hypothetical protein CAALFM_C502690WA [Candida albicans SC5314]	Candida albicans SC5314	109	109	0.96	4e-26	24.80%	365	XP_720595.2
29	Select seq gb|KGQ85228.1|	hypothetical protein MEO_04155 [Candida albicans P94015]	Candida albicans P94015	107	107	0.96	2e-25	24.52%	365	KGQ85228.1
30	Select seq gb|KHC75169.1|	hypothetical protein W5Q_04296 [Candida albicans SC5314]	Candida albicans SC5314	107	107	0.97	3e-25	24.46%	389	KHC75169.1
31	Select seq gb|KAF4258330.1|	hypothetical protein CNMCM8812_006395 [Aspergillus fumigatus]	Aspergillus fumigatus	106	106	0.91	4e-25	28.49%	374	KAF4258330.1
32	Select seq gb|EEQ46306.1|	conserved hypothetical protein [Candida albicans WO-1]	Candida albicans WO-1	106	106	0.96	5e-25	24.25%	365	EEQ46306.1
33	Select seq gb|KAF4252399.1|	hypothetical protein CNMCM8057_006180 [Aspergillus fumigatus]	Aspergillus fumigatus	106	106	0.91	6e-25	28.49%	374	KAF4252399.1
34	Select seq gb|KHC33479.1|	hypothetical protein MGO_04183 [Candida albicans P76055]	Candida albicans P76055	104	104	0.86	2e-24	25.45%	326	KHC33479.1
35	Select seq gb|EDP50874.1|	zinc-binding oxidoreductase, putative [Aspergillus fumigatus A1163]	Aspergillus fumigatus A1163	103	103	0.96	5e-24	27.58%	345	EDP50874.1
36	Select seq gb|KHC33535.1|	hypothetical protein MGQ_04191 [Candida albicans P76067]	Candida albicans P76067	102	102	0.86	7e-24	25.15%	326	KHC33535.1
37	Select seq ref|XP_748310.1|	zinc-binding oxidoreductase, putative [Aspergillus fumigatus Af293]	Aspergillus fumigatus Af293	102	102	0.96	1e-23	27.58%	345	XP_748310.1
38	Select seq gb|KAF4257428.1|	hypothetical protein CNMCM8057_003646 [Aspergillus fumigatus]	Aspergillus fumigatus	102	102	0.9	1e-23	31.60%	390	KAF4257428.1
39	Select seq gb|KHC65564.1|	alcohol dehydrogenase, propanol-preferring [Candida albicans P75010]	Candida albicans P75010	102	102	0.96	1e-23	26.83%	349	KHC65564.1
40	Select seq gb|QSS65248.1|	xylitol dehydrogenase [Histoplasma capsulatum]	Histoplasma capsulatum	102	102	0.85	1e-23	26.33%	401	QSS65248.1
41	Select seq gb|EEH10825.1|	xylitol dehydrogenase [Histoplasma capsulatum G186AR]	Histoplasma capsulatum G186AR	100	100	0.85	5e-23	27.30%	315	EEH10825.1
42	Select seq gb|EEH09761.1|	xylitol dehydrogenase [Histoplasma capsulatum G186AR]	Histoplasma capsulatum G186AR	100	100	0.85	7e-23	25.88%	402	EEH09761.1
43	Select seq gb|KHC80255.1|	alcohol dehydrogenase, propanol-preferring [Candida albicans P78042]	Candida albicans P78042	100	100	0.96	8e-23	26.56%	349	KHC80255.1
44	Select seq gb|KGQ89001.1|	alcohol dehydrogenase, propanol-preferring [Candida albicans P94015]	Candida albicans P94015	99.4	99.4	0.96	1e-22	26.56%	349	KGQ89001.1
45	Select seq gb|KGR21974.1|	alcohol dehydrogenase, propanol-preferring [Candida albicans P37037]	Candida albicans P37037	98.2	98.2	0.96	3e-22	26.29%	349	KGR21974.1
46	Select seq ref|XP_001542152.1|	hypothetical protein HCAG_02323 [Histoplasma capsulatum NAm1]	Histoplasma capsulatum NAm1	98.6	98.6	0.8	4e-22	26.63%	392	XP_001542152.1
47	Select seq gb|QSS62027.1|	xylitol dehydrogenase [Histoplasma capsulatum]	Histoplasma capsulatum	95.1	95.1	0.57	4e-22	33.33%	217	QSS62027.1
48	Select seq gb|EER38102.1|	xylitol dehydrogenase [Histoplasma capsulatum H143]	Histoplasma capsulatum H143	98.6	98.6	0.85	5e-22	26.18%	402	EER38102.1
49	Select seq gb|EGC44228.1|	xylitol dehydrogenase [Histoplasma capsulatum H88]	Histoplasma capsulatum H88	98.2	98.2	0.85	5e-22	26.18%	402	EGC44228.1
50	Select seq gb|KAF4268421.1|	hypothetical protein CNMCM8057_008592 [Aspergillus fumigatus]	Aspergillus fumigatus	97.8	97.8	0.77	5e-22	30.50%	373	KAF4268421.1
51	Select seq gb|KAG5300562.1|	xylitol dehydrogenase [Histoplasma capsulatum G217B]	Histoplasma capsulatum G217B	98.2	98.2	0.85	7e-22	26.19%	402	KAG5300562.1
52	Select seq gb|KHC46597.1|	alcohol dehydrogenase, propanol-preferring [Candida albicans Ca6]	Candida albicans Ca6	97.1	97.1	0.95	8e-22	27.45%	349	KHC46597.1
53	Select seq ref|XP_712930.2|	hypothetical protein CAALFM_C204480WA [Candida albicans SC5314]	Candida albicans SC5314	97.1	97.1	0.96	8e-22	26.29%	349	XP_712930.2
54	Select seq ref|XP_001540536.1|	hypothetical protein HCAG_04376 [Histoplasma capsulatum NAm1]	Histoplasma capsulatum NAm1	94.7	94.7	0.57	8e-22	32.06%	231	XP_001540536.1
55	Select seq gb|KGQ96321.1|	alcohol dehydrogenase, propanol-preferring [Candida albicans P37005]	Candida albicans P37005	97.1	97.1	0.96	9e-22	26.29%	349	KGQ96321.1
56	Select seq gb|KGU35049.1|	alcohol dehydrogenase, propanol-preferring [Candida albicans P57055]	Candida albicans P57055	96.7	96.7	0.96	1e-21	26.29%	349	KGU35049.1
57	Select seq gb|KHC38072.1|	alcohol dehydrogenase, propanol-preferring [Candida albicans P76055]	Candida albicans P76055	96.3	96.3	0.96	2e-21	26.29%	349	KHC38072.1
58	Select seq gb|KGR12215.1|	alcohol dehydrogenase, propanol-preferring [Candida albicans P57072]	Candida albicans P57072	95.1	95.1	0.81	4e-21	27.10%	349	KGR12215.1
59	Select seq gb|KAG5288703.1|	xylitol dehydrogenase [Histoplasma capsulatum]	Histoplasma capsulatum	93.2	93.2	0.81	8e-21	27.15%	291	KAG5288703.1
60	Select seq gb|KAF4286804.1|	hypothetical protein CNMCM8689_001933 [Aspergillus fumigatus]	Aspergillus fumigatus	93.2	93.2	0.77	8e-21	28.22%	286	KAF4286804.1
61	Select seq gb|OXN22905.1|	hypothetical protein CDV57_07821 [Aspergillus fumigatus]	Aspergillus fumigatus	94.7	94.7	0.9	9e-21	30.18%	392	OXN22905.1
62	Select seq gb|KGU32549.1|	alcohol dehydrogenase, propanol-preferring [Candida albicans P75063]	Candida albicans P75063	94.0	94.0	0.96	9e-21	26.02%	349	KGU32549.1
63	Select seq gb|KAF4259583.1|	hypothetical protein CNMCM8714_001626 [Aspergillus fumigatus]	Aspergillus fumigatus	95.9	95.9	0.77	1e-20	30.39%	983	KAF4259583.1
64	Select seq gb|KAF4281930.1|	hypothetical protein CNMCM8689_000053 [Aspergillus fumigatus]	Aspergillus fumigatus	95.9	95.9	0.77	1e-20	30.39%	983	KAF4281930.1
65	Select seq gb|KAF4256636.1|	hypothetical protein CNMCM8812_007136 [Aspergillus fumigatus]	Aspergillus fumigatus	95.9	95.9	0.77	1e-20	30.39%	1007	KAF4256636.1
66	Select seq gb|OXN23992.1|	hypothetical protein CDV57_05960 [Aspergillus fumigatus]	Aspergillus fumigatus	95.9	95.9	0.77	1e-20	30.50%	989	OXN23992.1
67	Select seq gb|KHC39510.1|	alcohol dehydrogenase, propanol-preferring [Candida albicans P76067]	Candida albicans P76067	93.6	93.6	0.81	2e-20	28.62%	349	KHC39510.1
68	Select seq gb|KAF4269015.1|	hypothetical protein CNMCM8057_008389 [Aspergillus fumigatus]	Aspergillus fumigatus	92.0	92.0	0.77	2e-20	27.11%	286	KAF4269015.1
69	Select seq gb|KAF4272374.1|	hypothetical protein CNMCM8812_008750 [Aspergillus fumigatus]	Aspergillus fumigatus	91.7	91.7	0.77	3e-20	27.11%	286	KAF4272374.1
70	Select seq gb|EDP53467.1|	zinc-containing alcohol dehydrogenase, putative [Aspergillus fumigatus A1163]	Aspergillus fumigatus A1163	92.8	92.8	0.96	3e-20	25.93%	350	EDP53467.1
71	Select seq ref|XP_748515.2|	zinc-containing alcohol dehydrogenase, putative [Aspergillus fumigatus Af293]	Aspergillus fumigatus Af293	92.8	92.8	0.96	3e-20	25.93%	350	XP_748515.2
72	Select seq gb|KEY79810.1|	alcohol dehydrogenase zinc containing [Aspergillus fumigatus var. RP-2014]	Aspergillus fumigatus var. RP-2014	92.4	92.4	0.96	3e-20	25.93%	350	KEY79810.1
73	Select seq gb|KAF4290597.1|	hypothetical protein CNMCM8686_000878 [Aspergillus fumigatus]	Aspergillus fumigatus	94.7	94.7	0.77	3e-20	30.39%	1007	KAF4290597.1
74	Select seq gb|OXN01887.1|	hypothetical protein CDV58_09378 [Aspergillus fumigatus]	Aspergillus fumigatus	94.4	94.4	0.77	3e-20	30.50%	974	OXN01887.1
75	Select seq gb|KEY80906.1|	alcohol dehydrogenase [Aspergillus fumigatus var. RP-2014]	Aspergillus fumigatus var. RP-2014	92.0	92.0	0.67	4e-20	32.66%	338	KEY80906.1
76	Select seq gb|KAF4275182.1|	hypothetical protein CNMCM8812_002682 [Aspergillus fumigatus]	Aspergillus fumigatus	92.4	92.4	0.96	4e-20	25.93%	350	KAF4275182.1
77	Select seq gb|EDP53510.1|	alcohol dehydrogenase, putative [Aspergillus fumigatus A1163]	Aspergillus fumigatus A1163	92.0	92.0	0.67	4e-20	32.66%	338	EDP53510.1
78	Select seq ref|XP_748470.1|	alcohol dehydrogenase, putative [Aspergillus fumigatus Af293]	Aspergillus fumigatus Af293	92.0	92.0	0.67	4e-20	32.66%	338	XP_748470.1
79	Select seq gb|KMK58705.1|	alcohol dehydrogenase, putative [Aspergillus fumigatus Z5]	Aspergillus fumigatus Z5	92.0	92.0	0.69	1e-19	32.28%	452	KMK58705.1
80	Select seq gb|KAG5296997.1|	alcohol dehydrogenase [Histoplasma capsulatum G217B]	Histoplasma capsulatum G217B	89.7	89.7	0.97	6e-19	26.40%	429	KAG5296997.1
81	Select seq gb|EEH09339.1|	alcohol dehydrogenase [Histoplasma capsulatum G186AR]	Histoplasma capsulatum G186AR	88.2	88.2	0.97	1e-18	25.57%	346	EEH09339.1
82	Select seq ref|XP_755928.2|	alcohol dehydrogenase, zinc-containing [Aspergillus fumigatus Af293]	Aspergillus fumigatus Af293	87.8	87.8	0.91	1e-18	24.56%	353	XP_755928.2
83	Select seq gb|KEY83215.1|	alcohol dehydrogenase zinc containing [Aspergillus fumigatus var. RP-2014]	Aspergillus fumigatus var. RP-2014	87.8	87.8	0.91	2e-18	24.56%	353	KEY83215.1
84	Select seq gb|KAF6065296.1|	Alcohol dehydrogenase GroES-like domain family protein [Candida albicans]	Candida albicans	87.4	87.4	0.9	2e-18	25.71%	329	KAF6065296.1
85	Select seq gb|QSS50937.1|	alcohol dehydrogenase [Histoplasma capsulatum H88]	Histoplasma capsulatum H88	88.2	88.2	0.97	2e-18	26.27%	429	QSS50937.1
86	Select seq gb|KMK58799.1|	glucan 1,4-alpha-glucosidase [Aspergillus fumigatus Z5]	Aspergillus fumigatus Z5	89.0	89.0	0.73	2e-18	30.63%	978	KMK58799.1
87	Select seq gb|EDP55099.1|	alcohol dehydrogenase, zinc-containing [Aspergillus fumigatus A1163]	Aspergillus fumigatus A1163	87.4	87.4	0.91	2e-18	24.56%	353	EDP55099.1
88	Select seq gb|EGC49857.1|	alcohol dehydrogenase [Histoplasma capsulatum H88]	Histoplasma capsulatum H88	88.2	88.2	0.97	3e-18	26.27%	523	EGC49857.1
89	Select seq gb|KAF4288160.1|	hypothetical protein CNMCM8689_006441 [Aspergillus fumigatus]	Aspergillus fumigatus	86.7	86.7	0.96	3e-18	25.36%	325	KAF4288160.1
90	Select seq ref|XP_719434.1|	L-iditol 2-dehydrogenase [Candida albicans SC5314]	Candida albicans SC5314	86.7	86.7	0.82	5e-18	27.27%	360	XP_719434.1
91	Select seq gb|KAF6065294.1|	Alcohol dehydrogenase GroES-like domain family protein [Candida albicans]	Candida albicans	84.7	84.7	0.65	6e-18	30.59%	266	KAF6065294.1
92	Select seq gb|KHC42856.1|	D-xylulose reductase [Candida albicans P60002]	Candida albicans P60002	85.9	85.9	0.82	8e-18	27.60%	360	KHC42856.1
93	Select seq gb|KAF4262005.1|	hypothetical protein CNMCM8057_001589 [Aspergillus fumigatus]	Aspergillus fumigatus	85.5	85.5	0.96	1e-17	25.21%	356	KAF4262005.1
94	Select seq gb|KAF4280870.1|	hypothetical protein CNMCM8689_001454 [Aspergillus fumigatus]	Aspergillus fumigatus	85.1	85.1	0.96	1e-17	25.21%	356	KAF4280870.1
95	Select seq ref|XP_746830.1|	alcohol dehydrogenase, putative [Aspergillus fumigatus Af293]	Aspergillus fumigatus Af293	84.3	84.3	0.3	2e-17	38.53%	353	XP_746830.1
96	Select seq gb|EDP48048.1|	alcohol dehydrogenase, putative [Aspergillus fumigatus A1163]	Aspergillus fumigatus A1163	84.3	84.3	0.3	2e-17	38.53%	353	EDP48048.1
97	Select seq gb|EEH03657.1|	alcohol dehydrogenase [Histoplasma capsulatum G186AR]	Histoplasma capsulatum G186AR	84.0	84.0	0.48	3e-17	32.18%	327	EEH03657.1
98	Select seq ref|XP_717649.1|	alcohol dehydrogenase [Candida albicans SC5314]	Candida albicans SC5314	84.0	84.0	0.72	4e-17	27.80%	348	XP_717649.1
99	Select seq gb|KGU32026.1|	alcohol dehydrogenase 2 [Candida albicans P34048]	Candida albicans P34048	82.8	82.8	0.31	8e-17	39.29%	348	KGU32026.1
100	Select seq gb|EER37405.1|	alcohol dehydrogenase [Histoplasma capsulatum H143]	Histoplasma capsulatum H143	82.8	82.8	0.46	9e-17	32.93%	341	EER37405.1

## Sheet: (6) pathogenic fungi CP_02943
Homology of cytoplasmic protein CNAG_02943 to proteins from other pathogenic fungi
	Job Title	AFR93749:cytoplasmic protein [Cryptococcus...
	RID	7EAGEJZJ013 Search expires on 04-16 01:44 am
	Program	BLASTP
	Database	nr
	Query ID	AFR93749.2
	Description	cytoplasmic protein [Cryptococcus neoformans var. grubii H99]
	Molecule type	amino acid
	Query Length	629
Hit. No.	Sequence identifier	Protein Homolog	Species	Max Score	Total Score	Query Cover	Per. Ident	E value	Acc. Len	Accession
1	Select seq gb|QSS51182.1|	PH domain-containing protein [Histoplasma capsulatum H88]	Histoplasma capsulatum H88	235	235	0.61	1e-66	35.05%	815	QSS51182.1
2	Select seq gb|KAG5297233.1|	PH domain-containing protein [Histoplasma capsulatum G217B]	Histoplasma capsulatum G217B	235	235	0.61	1e-66	35.05%	819	KAG5297233.1
3	Select seq gb|KAG5303584.1|	PH domain-containing protein [Histoplasma capsulatum]	Histoplasma capsulatum	235	235	0.61	1e-66	35.05%	819	KAG5303584.1
4	Select seq ref|XP_001539841.1|	conserved hypothetical protein [Histoplasma capsulatum NAm1]	Histoplasma capsulatum NAm1	226	226	0.61	2e-63	34.61%	824	XP_001539841.1
5	Select seq gb|QSS63405.1|	PH domain-containing protein [Histoplasma capsulatum]	Histoplasma capsulatum	222	222	0.61	1e-61	32.85%	845	QSS63405.1
6	Select seq gb|KEY82384.1|	hypothetical protein BA78_4708 [Aspergillus fumigatus var. RP-2014]	Aspergillus fumigatus var. RP-2014	222	222	0.76	1e-61	31.54%	848	KEY82384.1
7	Select seq ref|XP_751107.1|	PH domain protein [Aspergillus fumigatus Af293]	Aspergillus fumigatus Af293	221	221	0.76	2e-61	31.54%	848	XP_751107.1
8	Select seq gb|OXN02033.1|	hypothetical protein CDV58_09129 [Aspergillus fumigatus]	Aspergillus fumigatus	221	221	0.76	2e-61	31.54%	848	OXN02033.1
9	Select seq gb|EDP49797.1|	PH domain protein [Aspergillus fumigatus A1163]	Aspergillus fumigatus A1163	221	221	0.76	2e-61	31.54%	848	EDP49797.1
10	Select seq gb|EEH09097.1|	PH domain-containing protein [Histoplasma capsulatum G186AR]	Histoplasma capsulatum G186AR	220	220	0.61	4e-61	32.85%	845	EEH09097.1
11	Select seq gb|EER44143.1|	PH domain-containing protein [Histoplasma capsulatum H143]	Histoplasma capsulatum H143	220	220	0.61	4e-61	32.85%	841	EER44143.1
12	Select seq gb|KEY78406.1|	hypothetical protein BA78_3122 [Aspergillus fumigatus var. RP-2014]	Aspergillus fumigatus var. RP-2014	179	179	0.6	3e-48	29.49%	538	KEY78406.1
13	Select seq ref|XP_750682.1|	PH domain protein [Aspergillus fumigatus Af293]	Aspergillus fumigatus Af293	179	179	0.6	3e-48	29.49%	538	XP_750682.1
14	Select seq gb|EDP49363.1|	PH domain protein [Aspergillus fumigatus A1163]	Aspergillus fumigatus A1163	179	179	0.6	3e-48	29.49%	538	EDP49363.1
15	Select seq gb|KAF4254870.1|	hypothetical protein CNMCM8714_004770 [Aspergillus fumigatus]	Aspergillus fumigatus	179	179	0.6	3e-48	29.49%	538	KAF4254870.1
16	Select seq ref|XP_018226371.1|	hypothetical protein T552_01135 [Pneumocystis carinii B80]	Pneumocystis carinii B80	162	162	0.62	4e-41	23.79%	776	XP_018226371.1
17	Select seq gb|KMK63122.1|	PH domain-containing protein [Aspergillus fumigatus Z5]	Aspergillus fumigatus Z5	151	151	0.6	1e-38	26.99%	507	KMK63122.1
18	Select seq gb|QSS57933.1|	PH domain-containing protein [Histoplasma capsulatum H88]	Histoplasma capsulatum H88	145	145	0.54	2e-36	27.09%	500	QSS57933.1
19	Select seq gb|KAG5294174.1|	PH domain-containing protein [Histoplasma capsulatum G217B]	Histoplasma capsulatum G217B	145	145	0.54	2e-36	27.09%	500	KAG5294174.1
20	Select seq gb|EGC49238.1|	PH domain-containing protein [Histoplasma capsulatum H88]	Histoplasma capsulatum H88	144	144	0.54	3e-36	27.09%	507	EGC49238.1
21	Select seq gb|KAG5300341.1|	PH domain-containing protein [Histoplasma capsulatum]	Histoplasma capsulatum	144	144	0.6	4e-36	25.77%	500	KAG5300341.1
22	Select seq ref|XP_001536073.1|	predicted protein [Histoplasma capsulatum NAm1]	Histoplasma capsulatum NAm1	144	144	0.54	5e-36	27.09%	500	XP_001536073.1
23	Select seq gb|QSS66477.1|	PH domain-containing protein [Histoplasma capsulatum]	Histoplasma capsulatum	143	143	0.54	1e-35	27.09%	528	QSS66477.1
24	Select seq gb|EEH09556.1|	PH domain-containing protein [Histoplasma capsulatum G186AR]	Histoplasma capsulatum G186AR	126	126	0.48	9e-30	27.24%	528	EEH09556.1
25	Select seq gb|EER41378.1|	PH domain-containing protein [Histoplasma capsulatum H143]	Histoplasma capsulatum H143	107	107	0.38	7e-24	27.71%	421	EER41378.1
26	Select seq ref|XP_710843.2|	phosphatidylinositol 4,5-bisphosphate-binding protein [Candida albicans SC5314]	Candida albicans SC5314	106	106	0.6	8e-23	24.03%	798	XP_710843.2
27	Select seq gb|KHC64138.1|	hypothetical protein MGI_04655 [Candida albicans P75016]	Candida albicans P75016	105	105	0.6	1e-22	24.03%	794	KHC64138.1
28	Select seq gb|KGQ88441.1|	hypothetical protein MG1_04695 [Candida albicans GC75]	Candida albicans GC75	105	105	0.6	1e-22	24.03%	798	KGQ88441.1
29	Select seq gb|KGU04796.1|	hypothetical protein MEQ_04653 [Candida albicans P87]	Candida albicans P87	105	105	0.6	1e-22	24.03%	798	KGU04796.1
30	Select seq gb|KGU22645.1|	hypothetical protein MG7_04677 [Candida albicans P34048]	Candida albicans P34048	105	105	0.6	1e-22	24.03%	804	KGU22645.1
31	Select seq gb|KGU25092.1|	hypothetical protein MGM_04698 [Candida albicans P75063]	Candida albicans P75063	105	105	0.6	1e-22	24.03%	794	KGU25092.1
32	Select seq gb|EEQ46795.1|	conserved hypothetical protein [Candida albicans WO-1]	Candida albicans WO-1	105	105	0.6	1e-22	24.03%	794	EEQ46795.1
33	Select seq gb|KGR11052.1|	hypothetical protein MG9_04678 [Candida albicans P37037]	Candida albicans P37037	105	105	0.6	1e-22	24.03%	798	KGR11052.1
34	Select seq gb|KGQ86079.1|	hypothetical protein MEU_04687 [Candida albicans P37005]	Candida albicans P37005	105	105	0.6	1e-22	24.03%	798	KGQ86079.1
35	Select seq gb|KHC33807.1|	hypothetical protein W5O_04722 [Candida albicans Ca6]	Candida albicans Ca6	105	105	0.6	1e-22	24.03%	798	KHC33807.1
36	Select seq gb|KGQ84193.1|	hypothetical protein MEO_04623 [Candida albicans P94015]	Candida albicans P94015	105	105	0.6	1e-22	24.03%	798	KGQ84193.1
37	Select seq gb|KGR04949.1|	hypothetical protein MG5_04686 [Candida albicans P57072]	Candida albicans P57072	105	105	0.6	1e-22	24.03%	794	KGR04949.1
38	Select seq gb|KHC47714.1|	hypothetical protein MEW_04598 [Candida albicans P60002]	Candida albicans P60002	105	105	0.6	1e-22	24.03%	798	KHC47714.1
39	Select seq gb|KAF6070908.1|	PH domain family protein [Candida albicans]	Candida albicans	105	105	0.61	2e-22	23.58%	788	KAF6070908.1
40	Select seq gb|RLP65863.1|	hypothetical protein L150_04639 [Candida albicans Ca529L]	Candida albicans Ca529L	104	104	0.6	2e-22	24.03%	794	RLP65863.1
41	Select seq gb|KGT66072.1|	hypothetical protein MEK_04686 [Candida albicans 12C]	Candida albicans 12C	104	104	0.6	3e-22	24.03%	675	KGT66072.1

## Sheet: (7) pathogenic fungi D5TNH
Homology of deoxyuridine 5'-triphosphate nucleotidohydrolase to proteins from other pathogenic fungi
	Job Title	AFR94562:deoxyuridine 5'-triphosphate nucleotidohydrola
	RID	7EAGP7NV016 Search expires on 04-16 01:44 am
	Program	BLASTP
	Database	nr
	Query ID	AFR94562.2
	Description	deoxyuridine 5'-triphosphate nucleotidohydrolase [Cryptococcus neoformans var. grubii H99]
	Molecule type	amino acid
	Query Length	695
Hit No.	Sequence identifier	Protein Homolog	Species	Max Score	Total Score	Query Cover	Per. Ident	E value	Acc. Len	Accession
1	Select seq gb|KAG5289022.1|	coronin-like protein crn1 [Histoplasma capsulatum G217B]	Histoplasma capsulatum G217B	420	420	0.71	2e-138	43.94%	584	KAG5289022.1
2	Select seq gb|KAF4259353.1|	hypothetical protein CNMCM8057_002830 [Aspergillus fumigatus]	Aspergillus fumigatus	415	415	0.63	5e-136	46.64%	603	KAF4259353.1
3	Select seq gb|KAG5302390.1|	coronin-like protein crn1 [Histoplasma capsulatum]	Histoplasma capsulatum	414	414	0.71	5e-136	43.54%	583	KAG5302390.1
4	Select seq gb|QSS57369.1|	coronin-like protein crn1 [Histoplasma capsulatum H88]	Histoplasma capsulatum H88	412	412	0.71	3e-135	43.65%	584	QSS57369.1
5	Select seq ref|XP_755760.1|	actin-binding protein, putative [Aspergillus fumigatus Af293]	Aspergillus fumigatus Af293	405	405	0.63	5e-132	45.45%	615	XP_755760.1
6	Select seq gb|KAF4258836.1|	hypothetical protein CNMCM8714_002024 [Aspergillus fumigatus]	Aspergillus fumigatus	393	393	0.61	1e-127	46.36%	603	KAF4258836.1
7	Select seq gb|KEY76968.1|	actin binding protein [Aspergillus fumigatus var. RP-2014]	Aspergillus fumigatus var. RP-2014	385	385	0.61	2e-124	44.76%	609	KEY76968.1
8	Select seq gb|QSS61074.1|	coronin-like protein crn1 [Histoplasma capsulatum]	Histoplasma capsulatum	377	377	0.69	4e-122	42.09%	558	QSS61074.1
9	Select seq gb|EEH11748.1|	coronin-like protein crn1 [Histoplasma capsulatum G186AR]	Histoplasma capsulatum G186AR	375	375	0.71	3e-121	40.92%	557	EEH11748.1
10	Select seq gb|EER39589.1|	coronin-like protein crn1 [Histoplasma capsulatum H143]	Histoplasma capsulatum H143	373	373	0.71	1e-120	41.04%	558	EER39589.1
11	Select seq ref|XP_019331032.1|	Crn1p [Candida albicans SC5314]	Candida albicans SC5314	375	375	0.64	3e-120	41.25%	633	XP_019331032.1
12	Select seq gb|KAF6070624.1|	hypothetical protein FOB64_001727 [Candida albicans]	Candida albicans	374	374	0.64	4e-120	41.25%	620	KAF6070624.1
13	Select seq gb|KGR09330.1|	hypothetical protein MG9_05133 [Candida albicans P37037]	Candida albicans P37037	373	373	0.64	1e-119	41.43%	628	KGR09330.1
14	Select seq gb|KGQ85688.1|	hypothetical protein MG1_05148 [Candida albicans GC75]	Candida albicans GC75	370	370	0.64	1e-118	41.21%	628	KGQ85688.1
15	Select seq gb|EEQ46983.1|	hypothetical protein CAWG_05536 [Candida albicans WO-1]	Candida albicans WO-1	370	370	0.64	1e-118	41.21%	628	EEQ46983.1
16	Select seq gb|KGQ83391.1|	hypothetical protein MEO_05075 [Candida albicans P94015]	Candida albicans P94015	370	370	0.64	1e-118	41.21%	638	KGQ83391.1
17	Select seq gb|KGU23235.1|	hypothetical protein MGK_05135 [Candida albicans P57055]	Candida albicans P57055	370	370	0.64	2e-118	41.21%	638	KGU23235.1
18	Select seq gb|KGU20551.1|	hypothetical protein MG7_05135 [Candida albicans P34048]	Candida albicans P34048	370	370	0.64	2e-118	41.21%	643	KGU20551.1
19	Select seq gb|KHC68964.1|	hypothetical protein MGS_05154 [Candida albicans P78042]	Candida albicans P78042	370	370	0.64	2e-118	41.21%	643	KHC68964.1
20	Select seq gb|RLP66274.1|	hypothetical protein L150_05052 [Candida albicans Ca529L]	Candida albicans Ca529L	370	370	0.57	3e-118	44.10%	633	RLP66274.1
21	Select seq gb|KHC56874.1|	hypothetical protein MGE_05098 [Candida albicans P75010]	Candida albicans P75010	370	370	0.57	3e-118	44.10%	638	KHC56874.1
22	Select seq gb|KGQ84493.1|	hypothetical protein MEU_05133 [Candida albicans P37005]	Candida albicans P37005	343	343	0.53	2e-111	44.42%	379	KGQ84493.1
23	Select seq gb|KAF4258892.1|	hypothetical protein CNMCM8057_003033 [Aspergillus fumigatus]	Aspergillus fumigatus	213	213	0.19	3e-64	73.72%	199	KAF4258892.1
24	Select seq gb|KAF4255202.1|	hypothetical protein CNMCM8714_004532 [Aspergillus fumigatus]	Aspergillus fumigatus	213	213	0.19	3e-64	73.72%	199	KAF4255202.1
25	Select seq ref|XP_750039.1|	dUTPase (Dut), putaive [Aspergillus fumigatus Af293]	Aspergillus fumigatus Af293	214	214	0.19	6e-64	73.72%	250	XP_750039.1
26	Select seq gb|KEY79008.1|	dUTPase Dut putative [Aspergillus fumigatus var. RP-2014]	Aspergillus fumigatus var. RP-2014	214	214	0.19	8e-64	73.72%	250	KEY79008.1
27	Select seq gb|EEH11214.1|	dUTPase [Histoplasma capsulatum G186AR]	Histoplasma capsulatum G186AR	198	198	0.2	1e-58	71.43%	203	EEH11214.1
28	Select seq gb|EER43265.1|	dUTPase [Histoplasma capsulatum H143]	Histoplasma capsulatum H143	197	197	0.19	4e-58	72.26%	205	EER43265.1
29	Select seq gb|QSS61617.1|	dUTPase [Histoplasma capsulatum]	Histoplasma capsulatum	197	197	0.19	5e-58	72.26%	205	QSS61617.1
30	Select seq ref|XP_001540936.1|	deoxyuridine 5'-triphosphate nucleotidohydrolase [Histoplasma capsulatum NAm1]	Histoplasma capsulatum NAm1	196	196	0.19	6e-58	72.26%	173	XP_001540936.1
31	Select seq ref|XP_018227251.1|	deoxyuridine 5'-triphosphate nucleotidohydrolase [Pneumocystis carinii B80]	Pneumocystis carinii B80	192	192	0.2	7e-57	67.63%	148	XP_018227251.1
32	Select seq ref|XP_718145.1|	bifunctional dITP/dUTP diphosphatase [Candida albicans SC5314]	Candida albicans SC5314	182	182	0.2	4e-53	62.68%	159	XP_718145.1
33	Select seq ref|XP_001541917.1|	conserved hypothetical protein [Histoplasma capsulatum NAm1]	Histoplasma capsulatum NAm1	189	322	0.63	7e-52	45.91%	485	XP_001541917.1
34	Select seq ref|XP_018226396.1|	hypothetical protein T552_01159 [Pneumocystis carinii B80]	Pneumocystis carinii B80	58.5	109	0.22	5e-08	28.21%	528	XP_018226396.1
35	Select seq ref|XP_001542288.1|	conserved hypothetical protein [Histoplasma capsulatum NAm1]	Histoplasma capsulatum NAm1	56.2	56.2	0.21	3e-07	24.71%	484	XP_001542288.1
36	Select seq ref|XP_748786.1|	vegetative incompatibility WD repeat protein, putative [Aspergillus fumigatus Af293]	Aspergillus fumigatus Af293	56.2	159	0.32	3e-07	28.51%	553	XP_748786.1
37	Select seq gb|QSS56796.1|	transcription initiation factor TFIID subunit 5 [Histoplasma capsulatum H88]	Histoplasma capsulatum H88	54.7	54.7	0.26	1e-06	24.86%	748	QSS56796.1
38	Select seq gb|KAG5289590.1|	transcription initiation factor TFIID subunit 5 [Histoplasma capsulatum G217B]	Histoplasma capsulatum G217B	54.7	54.7	0.26	1e-06	24.86%	748	KAG5289590.1
39	Select seq gb|KAG5302969.1|	transcription initiation factor TFIID subunit 5 [Histoplasma capsulatum]	Histoplasma capsulatum	54.7	54.7	0.26	1e-06	24.86%	748	KAG5302969.1
40	Select seq gb|QSS61642.1|	transcription initiation factor TFIID subunit 5 [Histoplasma capsulatum]	Histoplasma capsulatum	54.7	54.7	0.26	1e-06	24.86%	777	QSS61642.1
41	Select seq gb|EER43237.1|	transcription initiation factor TFIID subunit 5 [Histoplasma capsulatum H143]	Histoplasma capsulatum H143	54.3	54.3	0.26	2e-06	25.81%	715	EER43237.1
42	Select seq gb|KAF4269372.1|	hypothetical protein CNMCM8714_008548 [Aspergillus fumigatus]	Aspergillus fumigatus	54.3	54.3	0.17	2e-06	22.78%	991	KAF4269372.1
43	Select seq gb|KEY75971.1|	ribosome biogenesis protein Rrb1 [Aspergillus fumigatus var. RP-2014]	Aspergillus fumigatus var. RP-2014	53.5	53.5	0.17	2e-06	22.78%	496	KEY75971.1
44	Select seq ref|XP_750920.1|	ribosome biogenesis protein (Rrb1), putative [Aspergillus fumigatus Af293]	Aspergillus fumigatus Af293	53.5	53.5	0.17	2e-06	22.78%	496	XP_750920.1
45	Select seq gb|EEH11186.1|	transcription initiation factor TFIID subunit 5 [Histoplasma capsulatum G186AR]	Histoplasma capsulatum G186AR	53.9	53.9	0.26	2e-06	25.81%	715	EEH11186.1
46	Select seq gb|OXN06425.1|	hypothetical protein CDV58_05855 [Aspergillus fumigatus]	Aspergillus fumigatus	53.9	53.9	0.25	2e-06	23.81%	1359	OXN06425.1
47	Select seq ref|XP_749443.1|	WD repeat protein [Aspergillus fumigatus Af293]	Aspergillus fumigatus Af293	53.9	53.9	0.25	2e-06	23.81%	1359	XP_749443.1
48	Select seq ref|XP_001540910.1|	conserved hypothetical protein [Histoplasma capsulatum NAm1]	Histoplasma capsulatum NAm1	53.5	53.5	0.26	2e-06	25.81%	715	XP_001540910.1
49	Select seq gb|OXN23213.1|	hypothetical protein CDV57_08193 [Aspergillus fumigatus]	Aspergillus fumigatus	53.9	53.9	0.25	2e-06	23.81%	1359	OXN23213.1
50	Select seq gb|EDP53968.1|	WD repeat protein [Aspergillus fumigatus A1163]	Aspergillus fumigatus A1163	53.9	53.9	0.25	2e-06	23.81%	1359	EDP53968.1
51	Select seq gb|KEY79684.1|	hypothetical protein WD repeat protein [Aspergillus fumigatus var. RP-2014]	Aspergillus fumigatus var. RP-2014	53.9	53.9	0.25	2e-06	23.81%	1359	KEY79684.1
52	Select seq ref|XP_748808.1|	vegetative incompatibility WD repeat protein, putative [Aspergillus fumigatus Af293]	Aspergillus fumigatus Af293	50.8	149	0.25	1e-05	30.52%	376	XP_748808.1
53	Select seq gb|KEY78985.1|	transcription initiation factor TFIID subunit [Aspergillus fumigatus var. RP-2014]	Aspergillus fumigatus var. RP-2014	51.2	51.2	0.26	1e-05	26.46%	745	KEY78985.1
54	Select seq ref|XP_750057.1|	transcription initiation factor TFIID subunit, putative [Aspergillus fumigatus Af293]	Aspergillus fumigatus Af293	51.2	51.2	0.26	1e-05	26.46%	745	XP_750057.1
55	Select seq gb|KAF4265409.1|	hypothetical protein CNMCM8714_006630 [Aspergillus fumigatus]	Aspergillus fumigatus	50.8	50.8	0.28	2e-05	25.70%	736	KAF4265409.1
56	Select seq gb|KAF4271634.1|	hypothetical protein CNMCM8057_006948 [Aspergillus fumigatus]	Aspergillus fumigatus	50.4	50.4	0.28	2e-05	25.70%	736	KAF4271634.1
57	Select seq gb|QSS56993.1|	stress protein p66 [Histoplasma capsulatum H88]	Histoplasma capsulatum H88	50.4	50.4	0.19	2e-05	31.91%	613	QSS56993.1
58	Select seq gb|EER39197.1|	actin cortical patch component [Histoplasma capsulatum H143]	Histoplasma capsulatum H143	50.4	50.4	0.19	2e-05	31.91%	622	EER39197.1
59	Select seq gb|EGC46372.1|	stress protein [Histoplasma capsulatum H88]	Histoplasma capsulatum H88	50.1	50.1	0.19	2e-05	31.91%	622	EGC46372.1
60	Select seq gb|OXN24919.1|	hypothetical protein CDV57_07286 [Aspergillus fumigatus]	Aspergillus fumigatus	48.5	48.5	0.16	3e-05	31.90%	250	OXN24919.1
61	Select seq gb|EDP49513.1|	wd-repeat protein [Aspergillus fumigatus A1163]	Aspergillus fumigatus A1163	49.7	95.5	0.33	5e-05	26.45%	1029	EDP49513.1
62	Select seq gb|KAG5296856.1|	WD domain-containing protein, vegetative incompatibility protein HET-E-1 [Histoplasma capsulatum G217B]	Histoplasma capsulatum G217B	49.7	49.7	0.17	5e-05	26.83%	1650	KAG5296856.1
63	Select seq gb|KAG5302772.1|	stress protein p66 [Histoplasma capsulatum]	Histoplasma capsulatum	48.5	48.5	0.2	8e-05	30.99%	613	KAG5302772.1
64	Select seq gb|EEH11382.1|	stress protein p66 [Histoplasma capsulatum G186AR]	Histoplasma capsulatum G186AR	48.5	48.5	0.2	8e-05	30.99%	622	EEH11382.1
65	Select seq gb|KAG5289389.1|	stress protein p66 [Histoplasma capsulatum G217B]	Histoplasma capsulatum G217B	48.5	48.5	0.2	8e-05	30.99%	613	KAG5289389.1
66	Select seq gb|EEH08015.1|	WD domain-containing protein [Histoplasma capsulatum G186AR]	Histoplasma capsulatum G186AR	48.5	48.5	0.27	0.0001	28.21%	1445	EEH08015.1
67	Select seq gb|EGC40965.1|	conserved hypothetical protein [Histoplasma capsulatum H88]	Histoplasma capsulatum H88	48.5	48.5	0.17	0.0001	26.83%	1407	EGC40965.1
68	Select seq gb|QSS52600.1|	WD domain-containing protein, vegetative incompatibility protein HET-E-1 [Histoplasma capsulatum H88]	Histoplasma capsulatum H88	48.5	48.5	0.17	0.0001	26.83%	1632	QSS52600.1
69	Select seq gb|EER45011.1|	conserved hypothetical protein [Histoplasma capsulatum H143]	Histoplasma capsulatum H143	48.1	48.1	0.17	0.0001	26.83%	826	EER45011.1
70	Select seq gb|OXN09345.1|	hypothetical protein CDV58_01338 [Aspergillus fumigatus]	Aspergillus fumigatus	47.0	47.0	0.2	0.0001	25.17%	336	OXN09345.1
71	Select seq gb|KAF4268300.1|	hypothetical protein CNMCM8714_001818 [Aspergillus fumigatus]	Aspergillus fumigatus	47.0	47.0	0.2	0.0001	25.17%	336	KAF4268300.1
72	Select seq gb|KAG5300702.1|	ribosome assembly protein RRB1 [Histoplasma capsulatum G217B]	Histoplasma capsulatum G217B	47.4	47.4	0.17	0.0002	20.56%	495	KAG5300702.1
73	Select seq gb|EEH09899.1|	ribosome assembly protein RRB1 [Histoplasma capsulatum G186AR]	Histoplasma capsulatum G186AR	47.4	47.4	0.17	0.0002	20.56%	495	EEH09899.1
74	Select seq ref|XP_018225698.1|	hypothetical protein T552_01853 [Pneumocystis carinii B80]	Pneumocystis carinii B80	47.0	47.0	0.28	0.0002	23.38%	467	XP_018225698.1
75	Select seq gb|OXN09364.1|	hypothetical protein CDV58_01343 [Aspergillus fumigatus]	Aspergillus fumigatus	46.2	46.2	0.27	0.0004	21.32%	436	OXN09364.1
76	Select seq gb|KAG5296404.1|	chromatin assembly factor 1 subunit B [Histoplasma capsulatum]	Histoplasma capsulatum	46.2	46.2	0.28	0.0004	25.58%	775	KAG5296404.1
77	Select seq gb|KAG5295365.1|	chromatin assembly factor 1 subunit B [Histoplasma capsulatum G217B]	Histoplasma capsulatum G217B	46.2	46.2	0.28	0.0005	25.58%	779	KAG5295365.1
78	Select seq gb|QSS50649.1|	chromatin assembly factor 1 subunit B [Histoplasma capsulatum H88]	Histoplasma capsulatum H88	46.2	46.2	0.28	0.0005	25.58%	775	QSS50649.1
79	Select seq ref|XP_748030.1|	chromatin assembly factor 1 subunit C, putative [Aspergillus fumigatus Af293]	Aspergillus fumigatus Af293	45.1	45.1	0.27	0.0009	21.84%	436	XP_748030.1
80	Select seq ref|XP_748036.1|	WD repeat protein [Aspergillus fumigatus Af293]	Aspergillus fumigatus Af293	43.9	43.9	0.2	0.002	26.92%	407	XP_748036.1
81	Select seq gb|KEY75701.1|	hypothetical protein WD repeat protein [Aspergillus fumigatus var. RP-2014]	Aspergillus fumigatus var. RP-2014	43.5	43.5	0.2	0.002	26.92%	407	KEY75701.1
82	Select seq gb|KAF4260553.1|	hypothetical protein CNMCM8714_001077 [Aspergillus fumigatus]	Aspergillus fumigatus	41.6	41.6	0.19	0.009	25.93%	376	KAF4260553.1
83	Select seq ref|XP_018225862.1|	guanine nucleotide-binding protein subunit beta-like protein [Pneumocystis carinii B80]	Pneumocystis carinii B80	41.2	41.2	0.18	0.011	26.47%	312	XP_018225862.1
84	Select seq ref|XP_749949.1|	ribosome biogenesis protein Rsa4, putative [Aspergillus fumigatus Af293]	Aspergillus fumigatus Af293	40.8	40.8	0.27	0.019	25.37%	515	XP_749949.1

## Sheet: (8) pathogenic fungi ExElMP
Homology of extracellular elastinolytic metalloproteinase to proteins from other pathogenic fungi
	Job Title	AFR97484:extracellular elastinolytic metalloproteinase...
	RID	7EAH2NYN013 Search expires on 04-16 01:45 am
	Program	BLASTP
	Database	nr
	Query ID	AFR97484.2
	Description	extracellular elastinolytic metalloproteinase [Cryptococcus neoformans var. grubii H99] ...
	Molecule type	amino acid
	Query Length	831
Hit No.	Sequence identifier	Protein Homolog	Species	Max Score	Total Score	Query Cover	Per. Ident	E value	Acc. Len	Accession
1	Select seq gb|OXN26486.1|	hypothetical protein CDV57_04637 [Aspergillus fumigatus]	Aspergillus fumigatus	382	438	0.7	2e-121	43.96%	634	OXN26486.1
2	Select seq gb|KAF4252216.1|	hypothetical protein CNMCM8714_007906 [Aspergillus fumigatus]	Aspergillus fumigatus	382	440	0.7	3e-121	43.96%	634	KAF4252216.1
3	Select seq ref|XP_747506.1|	elastinolytic metalloproteinase Mep [Aspergillus fumigatus Af293]	Aspergillus fumigatus Af293	382	440	0.7	3e-121	43.96%	634	XP_747506.1
4	Select seq emb|CAA83015.1|	metalloprotease (MEP) [Aspergillus fumigatus]	Aspergillus fumigatus	380	439	0.7	9e-121	43.96%	634	CAA83015.1
5	Select seq gb|AAB07708.1|	metalloprotease [Aspergillus fumigatus]	Aspergillus fumigatus	368	427	0.7	5e-116	43.02%	634	AAB07708.1
6	Select seq pdb|4K90|A	Extracellular metalloproteinase from Aspergillus [Aspergillus fumigatus Af293]	Aspergillus fumigatus Af293	354	354	0.53	5e-114	47.85%	389	4K90_A
7	Select seq pdb|4K90|B	Extracellular metalloproteinase from Aspergillus [Aspergillus fumigatus Af293]	Aspergillus fumigatus Af293	59.3	59.3	0.06	8e-09	41.38%	215	4K90_B

## Sheet: (9) pathogenic fungi GMC
Homology of glucose-methanol-choline oxidoreductase to proteins from other pathogenic fungi
	Job Title	AFR94515:glucose-methanol-choline oxidoreductase...
	RID	7EAHA3AU016 Search expires on 04-16 01:45 am
	Program	BLASTP
	Database	nr
	Query ID	AFR94515.1
	Description	glucose-methanol-choline oxidoreductase [Cryptococcus neoformans var. grubii H99]
	Molecule type	amino acid
	Query Length	588
Hit No.	Sequence identifier	Protein Homolog	Species	Max Score	Total Score	Query Cover	Per. Ident	E value	Acc. Len	Accession
1	Select seq gb|KAF4288192.1|	hypothetical protein CNMCM8689_006473 [Aspergillus fumigatus]	Aspergillus fumigatus	268	268	0.96	3e-81	33.84%	576	KAF4288192.1
2	Select seq gb|EDP53503.1|	GMC oxidoreductase, putative [Aspergillus fumigatus A1163]	Aspergillus fumigatus A1163	257	257	0.94	2e-76	33.68%	646	EDP53503.1
3	Select seq ref|XP_748478.1|	GMC oxidoreductase, putative [Aspergillus fumigatus Af293]	Aspergillus fumigatus Af293	255	255	0.94	1e-75	33.33%	646	XP_748478.1
4	Select seq gb|KAG5295253.1|	glucose-methanol-choline oxidoreductase [Histoplasma capsulatum G217B]	Histoplasma capsulatum G217B	211	211	0.96	7e-60	29.03%	604	KAG5295253.1
5	Select seq gb|KEY78899.1|	aryl alcohol dehydrogenase [Aspergillus fumigatus var. RP-2014]	Aspergillus fumigatus var. RP-2014	210	210	0.95	3e-59	29.72%	601	KEY78899.1
6	Select seq gb|EEH08424.1|	glucose-methanol-choline oxidoreductase [Histoplasma capsulatum G186AR]	Histoplasma capsulatum G186AR	209	209	0.96	5e-59	29.03%	604	EEH08424.1
7	Select seq ref|XP_746395.1|	aryl-alcohol dehydrogenase, putative [Aspergillus fumigatus Af293]	Aspergillus fumigatus Af293	209	209	0.95	7e-59	29.72%	601	XP_746395.1
8	Select seq gb|KMK58320.1|	aryl-alcohol dehydrogenase [Aspergillus fumigatus Z5]	Aspergillus fumigatus Z5	209	209	0.95	1e-58	29.72%	625	KMK58320.1
9	Select seq ref|XP_001544836.1|	predicted protein [Histoplasma capsulatum NAm1]	Histoplasma capsulatum NAm1	208	208	0.96	1e-58	28.87%	604	XP_001544836.1
10	Select seq gb|EGC43458.1|	glucose-methanol-choline oxidoreductase [Histoplasma capsulatum H88]	Histoplasma capsulatum H88	205	205	0.96	1e-57	28.71%	604	EGC43458.1
11	Select seq gb|KAG5294977.1|	glucose-methanol-choline oxidoreductase:GMC oxidoreductase [Histoplasma capsulatum G217B]	Histoplasma capsulatum G217B	190	190	0.96	6e-52	28.40%	613	KAG5294977.1
12	Select seq gb|QSS49367.1|	glucose-methanol-choline oxidoreductase:GMC oxidoreductase [Histoplasma capsulatum H88]	Histoplasma capsulatum H88	189	189	0.96	1e-51	27.85%	613	QSS49367.1
13	Select seq gb|QSS66568.1|	glucose-methanol-choline oxidoreductase [Histoplasma capsulatum]	Histoplasma capsulatum	188	188	0.96	2e-51	28.74%	567	QSS66568.1
14	Select seq gb|QSS48722.1|	glucose-methanol-choline oxidoreductase [Histoplasma capsulatum H88]	Histoplasma capsulatum H88	187	187	0.96	3e-51	28.50%	567	QSS48722.1
15	Select seq gb|KAG5295525.1|	glucose-methanol-choline oxidoreductase [Histoplasma capsulatum]	Histoplasma capsulatum	187	187	0.96	5e-51	28.67%	567	KAG5295525.1
16	Select seq gb|KAG5302285.1|	glucose-methanol-choline oxidoreductase [Histoplasma capsulatum G217B]	Histoplasma capsulatum G217B	187	187	0.96	5e-51	28.50%	581	KAG5302285.1
17	Select seq gb|KAG5299536.1|	glucose-methanol-choline oxidoreductase:GMC oxidoreductase [Histoplasma capsulatum]	Histoplasma capsulatum	186	186	0.96	1e-50	28.02%	613	KAG5299536.1
18	Select seq gb|EEH03916.1|	glucose-methanol-choline oxidoreductase [Histoplasma capsulatum G186AR]	Histoplasma capsulatum G186AR	183	183	0.96	9e-50	28.62%	564	EEH03916.1
19	Select seq gb|EER39959.1|	glucose-methanol-choline oxidoreductase [Histoplasma capsulatum H143]	Histoplasma capsulatum H143	178	178	0.96	3e-48	27.93%	540	EER39959.1
20	Select seq gb|EER39780.1|	glucose-methanol-choline oxidoreductase:GMC oxidoreductase [Histoplasma capsulatum H143]	Histoplasma capsulatum H143	175	175	0.96	8e-47	27.04%	565	EER39780.1
21	Select seq ref|XP_001544530.1|	conserved hypothetical protein [Histoplasma capsulatum NAm1]	Histoplasma capsulatum NAm1	174	174	0.95	1e-46	26.80%	565	XP_001544530.1
22	Select seq gb|EGC43181.1|	glucose-methanol-choline oxidoreductase:GMC oxidoreductase [Histoplasma capsulatum H88]	Histoplasma capsulatum H88	174	174	0.96	2e-46	26.70%	565	EGC43181.1
23	Select seq gb|EDP52931.1|	GMC oxidoreductase, putative [Aspergillus fumigatus A1163]	Aspergillus fumigatus A1163	166	166	0.96	2e-43	29.04%	629	EDP52931.1
24	Select seq gb|OXN08932.1|	hypothetical protein CDV58_02306 [Aspergillus fumigatus]	Aspergillus fumigatus	166	166	0.96	2e-43	29.04%	629	OXN08932.1
25	Select seq ref|XP_754807.1|	GMC oxidoreductase, putative [Aspergillus fumigatus Af293]	Aspergillus fumigatus Af293	165	165	0.96	8e-43	28.87%	629	XP_754807.1
26	Select seq gb|QSS60612.1|	glucose-methanol-choline oxidoreductase:GMC oxidoreductase [Histoplasma capsulatum]	Histoplasma capsulatum	162	162	0.94	2e-42	26.48%	519	QSS60612.1
27	Select seq gb|KAF4265156.1|	hypothetical protein CNMCM8714_006892 [Aspergillus fumigatus]	Aspergillus fumigatus	163	163	0.96	2e-42	28.87%	629	KAF4265156.1
28	Select seq ref|XP_001536349.1|	predicted protein [Histoplasma capsulatum NAm1]	Histoplasma capsulatum NAm1	160	160	0.96	6e-42	26.80%	512	XP_001536349.1
29	Select seq gb|OXN26627.1|	hypothetical protein CDV57_04928 [Aspergillus fumigatus]	Aspergillus fumigatus	162	162	0.97	8e-42	26.56%	609	OXN26627.1
30	Select seq gb|KAF4266416.1|	hypothetical protein CNMCM8057_000205 [Aspergillus fumigatus]	Aspergillus fumigatus	161	161	0.97	1e-41	26.39%	609	KAF4266416.1
31	Select seq gb|KAF4253441.1|	hypothetical protein CNMCM8714_006280 [Aspergillus fumigatus]	Aspergillus fumigatus	160	160	0.97	2e-41	26.27%	609	KAF4253441.1
32	Select seq gb|KAF4277028.1|	hypothetical protein CNMCM8689_005130 [Aspergillus fumigatus]	Aspergillus fumigatus	160	160	0.97	2e-41	26.39%	609	KAF4277028.1
33	Select seq gb|KEY78544.1|	oxidoreductase GMC [Aspergillus fumigatus var. RP-2014]	Aspergillus fumigatus var. RP-2014	160	160	0.96	3e-41	28.48%	629	KEY78544.1
34	Select seq gb|KAF4273685.1|	hypothetical protein CNMCM8812_007184 [Aspergillus fumigatus]	Aspergillus fumigatus	158	158	0.97	1e-40	26.23%	609	KAF4273685.1
35	Select seq ref|XP_752502.2|	versicolorin B synthase, putative [Aspergillus fumigatus Af293]	Aspergillus fumigatus Af293	156	156	0.97	7e-40	26.26%	612	XP_752502.2
36	Select seq gb|KEY79769.1|	oxidoreductase GMC [Aspergillus fumigatus var. RP-2014]	Aspergillus fumigatus var. RP-2014	149	149	0.51	2e-39	33.12%	308	KEY79769.1
37	Select seq gb|OXN25116.1|	hypothetical protein CDV57_04795 [Aspergillus fumigatus]	Aspergillus fumigatus	148	148	0.51	3e-39	33.75%	308	OXN25116.1
38	Select seq gb|EDP56370.1|	versicolorin B synthase, putative [Aspergillus fumigatus A1163]	Aspergillus fumigatus A1163	154	154	0.97	3e-39	26.43%	611	EDP56370.1
39	Select seq gb|KAF4256747.1|	hypothetical protein CNMCM8714_003376 [Aspergillus fumigatus]	Aspergillus fumigatus	154	154	0.95	3e-39	26.83%	615	KAF4256747.1
40	Select seq gb|KEY81089.1|	versicolorin B synthase [Aspergillus fumigatus var. RP-2014]	Aspergillus fumigatus var. RP-2014	154	154	0.97	3e-39	26.10%	612	KEY81089.1
41	Select seq gb|OXN01777.1|	hypothetical protein CDV58_09388 [Aspergillus fumigatus]	Aspergillus fumigatus	148	148	0.51	3e-39	33.75%	316	OXN01777.1
42	Select seq gb|KAF4275596.1|	hypothetical protein CNMCM8812_000758 [Aspergillus fumigatus]	Aspergillus fumigatus	154	154	0.95	5e-39	26.83%	615	KAF4275596.1
43	Select seq gb|EEH08138.1|	glucose-methanol-choline oxidoreductase:GMC oxidoreductase [Histoplasma capsulatum G186AR]	Histoplasma capsulatum G186AR	147	147	0.87	4e-37	26.65%	520	EEH08138.1
44	Select seq gb|KMK61525.1|	GMC oxidoreductase [Aspergillus fumigatus Z5]	Aspergillus fumigatus Z5	147	147	0.95	1e-36	26.50%	615	KMK61525.1
45	Select seq gb|KEY79469.1|	oxidoreductase GMC [Aspergillus fumigatus var. RP-2014]	Aspergillus fumigatus var. RP-2014	145	145	0.94	6e-36	26.21%	612	KEY79469.1
46	Select seq ref|XP_755835.1|	GMC oxidoreductase, putative [Aspergillus fumigatus Af293]	Aspergillus fumigatus Af293	144	144	0.94	1e-35	26.21%	632	XP_755835.1
47	Select seq gb|EDP55006.1|	GMC oxidoreductase, putative [Aspergillus fumigatus A1163]	Aspergillus fumigatus A1163	141	141	0.94	8e-35	26.04%	632	EDP55006.1
48	Select seq emb|CAE47863.1|	versicolorin b synthase-like protein, putative [Aspergillus fumigatus]	Aspergillus fumigatus	140	140	0.98	4e-34	25.44%	652	CAE47863.1
49	Select seq gb|KAG5301772.1|	oxidoreductase [Histoplasma capsulatum G217B]	Histoplasma capsulatum G217B	137	137	0.95	9e-34	25.04%	543	KAG5301772.1
50	Select seq gb|EEH03123.1|	oxidoreductase [Histoplasma capsulatum G186AR]	Histoplasma capsulatum G186AR	137	137	0.95	1e-33	25.04%	543	EEH03123.1
51	Select seq gb|EER40305.1|	oxidoreductase [Histoplasma capsulatum H143]	Histoplasma capsulatum H143	137	137	0.95	1e-33	25.04%	543	EER40305.1
52	Select seq ref|XP_747216.1|	choline oxidase (CodA), putative [Aspergillus fumigatus Af293]	Aspergillus fumigatus Af293	137	137	0.96	2e-33	24.41%	542	XP_747216.1
53	Select seq gb|OXN03810.1|	hypothetical protein CDV58_07504 [Aspergillus fumigatus]	Aspergillus fumigatus	127	127	0.39	2e-32	35.98%	257	OXN03810.1
54	Select seq gb|KAF4253523.1|	hypothetical protein CNMCM8057_005440 [Aspergillus fumigatus]	Aspergillus fumigatus	127	127	0.39	3e-32	35.98%	265	KAF4253523.1
55	Select seq gb|OXN22909.1|	hypothetical protein CDV57_07829 [Aspergillus fumigatus]	Aspergillus fumigatus	127	127	0.39	3e-32	35.98%	279	OXN22909.1
56	Select seq ref|XP_001537047.1|	hypothetical protein HCAG_08156 [Histoplasma capsulatum NAm1]	Histoplasma capsulatum NAm1	132	132	0.95	5e-32	24.50%	543	XP_001537047.1
57	Select seq gb|EER37452.1|	choline dehydrogenase [Histoplasma capsulatum H143]	Histoplasma capsulatum H143	129	129	0.79	8e-31	25.20%	567	EER37452.1
58	Select seq gb|KAG5293810.1|	choline dehydrogenase [Histoplasma capsulatum]	Histoplasma capsulatum	128	128	0.79	1e-30	25.00%	498	KAG5293810.1
59	Select seq gb|KMK60527.1|	GMC oxidoreductase [Aspergillus fumigatus Z5]	Aspergillus fumigatus Z5	128	128	0.88	2e-30	27.14%	578	KMK60527.1
60	Select seq gb|EEH03617.1|	choline dehydrogenase [Histoplasma capsulatum G186AR]	Histoplasma capsulatum G186AR	127	127	0.79	3e-30	25.00%	568	EEH03617.1
61	Select seq gb|EGC47941.1|	choline dehydrogenase [Histoplasma capsulatum H88]	Histoplasma capsulatum H88	126	126	0.79	7e-30	25.00%	567	EGC47941.1
62	Select seq gb|KAF4248066.1|	hypothetical protein CNMCM8057_007909 [Aspergillus fumigatus]	Aspergillus fumigatus	115	115	0.45	8e-28	31.54%	283	KAF4248066.1
63	Select seq gb|KAG5290461.1|	alcohol oxidase [Histoplasma capsulatum]	Histoplasma capsulatum	118	118	0.95	6e-27	26.08%	604	KAG5290461.1
64	Select seq gb|EEH03136.1|	alcohol oxidase [Histoplasma capsulatum G186AR]	Histoplasma capsulatum G186AR	117	117	0.95	1e-26	26.39%	572	EEH03136.1
65	Select seq gb|QSS52715.1|	alcohol oxidase [Histoplasma capsulatum H88]	Histoplasma capsulatum H88	115	115	0.96	3e-26	26.25%	606	QSS52715.1
66	Select seq gb|KAG5287467.1|	alcohol oxidase [Histoplasma capsulatum]	Histoplasma capsulatum	115	115	0.96	5e-26	26.09%	606	KAG5287467.1
67	Select seq gb|KEY79463.1|	glucose oxidase [Aspergillus fumigatus var. RP-2014]	Aspergillus fumigatus var. RP-2014	114	114	0.95	1e-25	26.87%	561	KEY79463.1
68	Select seq gb|KAG5296732.1|	alcohol oxidase [Histoplasma capsulatum G217B]	Histoplasma capsulatum G217B	113	113	0.96	2e-25	25.94%	606	KAG5296732.1
69	Select seq gb|KEY79108.1|	oxidoreductase GMC [Aspergillus fumigatus var. RP-2014]	Aspergillus fumigatus var. RP-2014	110	173	0.76	1e-24	27.53%	598	KEY79108.1
70	Select seq gb|EER39022.1|	GMC oxidoreductase [Histoplasma capsulatum H143]	Histoplasma capsulatum H143	110	110	0.53	3e-24	29.20%	679	EER39022.1
71	Select seq gb|KAG5300972.1|	glucose-methanol-choline oxidoreductase [Histoplasma capsulatum G217B]	Histoplasma capsulatum G217B	109	109	0.53	3e-24	29.20%	679	KAG5300972.1
72	Select seq gb|EEH10180.1|	glucose-methanol-choline oxidoreductase [Histoplasma capsulatum G186AR]	Histoplasma capsulatum G186AR	109	109	0.53	3e-24	29.20%	679	EEH10180.1
73	Select seq gb|EGC40842.1|	alcohol oxidase [Histoplasma capsulatum H88]	Histoplasma capsulatum H88	105	105	0.96	8e-23	25.78%	596	EGC40842.1
74	Select seq gb|EER37155.1|	alcohol oxidase [Histoplasma capsulatum H143]	Histoplasma capsulatum H143	104	104	0.96	1e-22	25.62%	596	EER37155.1
75	Select seq gb|QSS59059.1|	choline dehydrogenase [Histoplasma capsulatum]	Histoplasma capsulatum	102	102	0.61	3e-22	25.27%	514	QSS59059.1
76	Select seq ref|XP_001544221.1|	predicted protein [Histoplasma capsulatum NAm1]	Histoplasma capsulatum NAm1	102	102	0.6	6e-22	25.20%	511	XP_001544221.1
77	Select seq gb|KAF4255254.1|	hypothetical protein CNMCM8714_004517 [Aspergillus fumigatus]	Aspergillus fumigatus	100	100	0.52	3e-21	27.78%	678	KAF4255254.1
78	Select seq gb|KAF4293619.1|	hypothetical protein CNMCM8686_005607 [Aspergillus fumigatus]	Aspergillus fumigatus	100	100	0.52	3e-21	27.78%	678	KAF4293619.1
79	Select seq ref|XP_748276.1|	choline dehydrogenase, putative [Aspergillus fumigatus Af293]	Aspergillus fumigatus Af293	100	100	0.52	3e-21	26.85%	678	XP_748276.1
80	Select seq gb|EDP50909.1|	choline dehydrogenase, putative [Aspergillus fumigatus A1163]	Aspergillus fumigatus A1163	100	100	0.52	4e-21	27.78%	678	EDP50909.1
81	Select seq ref|XP_749312.1|	GMC oxidoreductase [Aspergillus fumigatus Af293]	Aspergillus fumigatus Af293	98.2	163	0.79	2e-20	27.53%	599	XP_749312.1
82	Select seq gb|KAF4262755.1|	hypothetical protein CNMCM8812_004431 [Aspergillus fumigatus]	Aspergillus fumigatus	97.8	163	0.79	2e-20	27.53%	599	KAF4262755.1
83	Select seq gb|EDP53840.1|	GMC oxidoreductase [Aspergillus fumigatus A1163]	Aspergillus fumigatus A1163	97.8	161	0.79	2e-20	27.53%	599	EDP53840.1
84	Select seq gb|KEY80655.1|	choline dehydrogenase [Aspergillus fumigatus var. RP-2014]	Aspergillus fumigatus var. RP-2014	97.8	97.8	0.52	2e-20	27.16%	678	KEY80655.1
85	Select seq gb|EER42395.1|	glucose-methanol-choline oxidoreductase [Histoplasma capsulatum H143]	Histoplasma capsulatum H143	94.4	94.4	0.41	2e-20	28.20%	290	EER42395.1
86	Select seq gb|KAF4259031.1|	hypothetical protein CNMCM8057_002935 [Aspergillus fumigatus]	Aspergillus fumigatus	97.1	162	0.79	3e-20	28.30%	599	KAF4259031.1
87	Select seq gb|OXN03618.1|	hypothetical protein CDV58_07825 [Aspergillus fumigatus]	Aspergillus fumigatus	97.1	162	0.79	3e-20	28.30%	601	OXN03618.1
88	Select seq gb|KAF4279020.1|	hypothetical protein CNMCM8689_003485 [Aspergillus fumigatus]	Aspergillus fumigatus	96.7	162	0.79	5e-20	27.53%	599	KAF4279020.1
89	Select seq gb|EEH04811.1|	alcohol oxidase [Histoplasma capsulatum G186AR]	Histoplasma capsulatum G186AR	95.1	95.1	0.96	2e-19	25.50%	596	EEH04811.1
90	Select seq gb|KAF4277876.1|	hypothetical protein CNMCM8057_002092 [Aspergillus fumigatus]	Aspergillus fumigatus	94.4	94.4	0.51	3e-19	29.32%	585	KAF4277876.1
91	Select seq gb|KAF4293081.1|	hypothetical protein CNMCM8686_006611 [Aspergillus fumigatus]	Aspergillus fumigatus	94.4	94.4	0.51	3e-19	29.32%	585	KAF4293081.1
92	Select seq gb|KAF4287451.1|	hypothetical protein CNMCM8689_008763 [Aspergillus fumigatus]	Aspergillus fumigatus	94.0	94.0	0.51	3e-19	29.32%	585	KAF4287451.1
93	Select seq gb|EDP54987.1|	glucose oxidase, putative [Aspergillus fumigatus A1163]	Aspergillus fumigatus A1163	84.7	84.7	0.95	3e-16	24.61%	605	EDP54987.1
94	Select seq gb|QSS64825.1|	alcohol oxidase [Histoplasma capsulatum]	Histoplasma capsulatum	84.3	84.3	0.53	3e-16	27.03%	527	QSS64825.1
95	Select seq ref|XP_755816.1|	glucose oxidase, putative [Aspergillus fumigatus Af293]	Aspergillus fumigatus Af293	82.4	136	0.74	2e-15	27.62%	636	XP_755816.1
96	Select seq gb|OXN07622.1|	hypothetical protein CDV58_05009 [Aspergillus fumigatus]	Aspergillus fumigatus	82.4	82.4	0.51	2e-15	27.62%	605	OXN07622.1
97	Select seq gb|KAF4258665.1|	hypothetical protein CNMCM8714_002084 [Aspergillus fumigatus]	Aspergillus fumigatus	75.9	75.9	0.51	2e-13	27.73%	559	KAF4258665.1
98	Select seq gb|KMK61544.1|	glucose oxidase, putative [Aspergillus fumigatus Z5]	Aspergillus fumigatus Z5	70.1	70.1	0.51	1e-11	26.48%	550	KMK61544.1
99	Select seq gb|KAG5290869.1|	glucose-methanol-choline oxidoreductase [Histoplasma capsulatum]	Histoplasma capsulatum	61.2	61.2	0.21	3e-10	34.27%	142	KAG5290869.1
100	Select seq gb|EER42396.1|	glucose-methanol-choline oxidoreductase [Histoplasma capsulatum H143]	Histoplasma capsulatum H143	57.8	57.8	0.07	6e-10	57.45%	57	EER42396.1

## Sheet: (10) pathogenic fungi Glu_Deh
Homology of glutamate dehydrogenase (NADP ) to proteins from other pathogenic fungi
	Job Title	AFR97782:glutamate dehydrogenase (NADP) [Cryptococcu
	RID	7EAHK52N013 Search expires on 04-16 01:45 am
	Program	BLASTP
	Database	nr
	Query ID	AFR97782.1
	Description	glutamate dehydrogenase (NADP ) [Cryptococcus neoformans var. grubii H99] ...
	Molecule type	amino acid
	Query Length	451
Hit No.	Sequence identifier	Protein Homolog	Species	Max Score	Total Score	Query Cover	Per. Ident	E value	Acc. Len	Accession
1	Select seq ref|XP_752164.1|	Glutamate/Leucine/Phenylalanine/Valine dehydrogenase, putative [Aspergillus fumigatus Af293]	Aspergillus fumigatus Af293	595	595	1	0	65.94%	458	XP_752164.1
2	Select seq gb|KAG5297588.1|	NADP-specific glutamate dehydrogenase [Histoplasma capsulatum G217B]	Histoplasma capsulatum G217B	566	566	1	0	63.07%	460	KAG5297588.1
3	Select seq gb|EEH08744.1|	NADP-specific glutamate dehydrogenase [Histoplasma capsulatum G186AR]	Histoplasma capsulatum G186AR	566	566	1	0	63.07%	460	EEH08744.1
4	Select seq gb|EER43525.1|	NADP-specific glutamate dehydrogenase [Histoplasma capsulatum H143]	Histoplasma capsulatum H143	564	564	1	0	62.85%	460	EER43525.1
5	Select seq ref|XP_710311.1|	glutamate dehydrogenase (NADP(+)) [Candida albicans SC5314]	Candida albicans SC5314	556	556	0.98	0	61.61%	456	XP_710311.1
6	Select seq gb|KGQ92593.1|	NADP-specific glutamate dehydrogenase [Candida albicans GC75]	Candida albicans GC75	553	553	0.98	0	61.39%	456	KGQ92593.1
7	Select seq gb|KHC52488.1|	NADP-specific glutamate dehydrogenase [Candida albicans P37039]	Candida albicans P37039	553	553	0.98	0	61.39%	456	KHC52488.1
8	Select seq gb|EEQ44915.1|	NADP-specific glutamate dehydrogenase [Candida albicans WO-1]	Candida albicans WO-1	553	553	0.98	0	61.39%	456	EEQ44915.1
9	Select seq gb|QSS63765.1|	NADP-specific glutamate dehydrogenase [Histoplasma capsulatum]	Histoplasma capsulatum	443	443	0.8	8e-154	62.13%	372	QSS63765.1
10	Select seq ref|XP_001540184.1|	glutamate dehydrogenase [Histoplasma capsulatum NAm1]	Histoplasma capsulatum NAm1	419	419	0.76	6e-145	60.45%	351	XP_001540184.1

[truncated: 17 more sheets: (11) pathogenic fungi G3PDH, (12) pathogenic fungi YPT1, (13) pathogenic fungi Hsp70p4, (14) pathogenic fungi Hsp71, (15) pathogenic fungi Hsp72, (16) pathogenic fungi Hsp75, (17) pathogenic fungi HP_05236, (18) pathogenic fungi HP_06113, (19) pathogenic fungi HP_06946, (20) pathogenic fungi KAD, (21) pathogenic fungi M1P-G, (22) pathogenic fungi PGM, (23) pathogenic fungi PyDe, (24) pathogenic fungi Transald, (25) pathogenic fungi Transketo, (26) pathogenic fungi UreG, (26) C. neoformans H99 homology]
