# Supplementary material for: Identification of Disease-Associated Cryptococcal Proteins Reactive With Serum IgG From Cryptococcal Meningitis Patients
Source: Front Immunol. 2021 Jul 23;12:709695. doi: 10.3389/fimmu.2021.709695 (PMC8342929; doi:10.3389/fimmu.2021.709695)
Supplement: Supplementary file 12 [file Table_6.xlsx]

## Sheet: Tabelle1
Supplementary table 6: Confirmation of recombinant protein identity
Cryptococcal proteins were recombinantly expressed in Escherichia coli. Identity of the recombinant proteins was confirmed through mass spectrometry analysis of the respective protein band.
cloned protein	Sample ID	Protein Accession	Protein Description	Protein Score	Protein Mass	Matched Peptides	Protein Coverage
26S proteasome regulatory subunit N8 [Cryptococcus neoformans var. grubii H99]	39_26S_prot	2::AFR92184.1	26S proteasome regulatory subunit N8 [Cryptococcus neoformans var. grubii H99]	2631	38733	24	75.1
	Peptide exp mz	Peptide exp z	Peptide calc mr	Peptide delta	Peptide Misscleav	Peptide Score	Peptide Sequence	Peptide var Modi
	501.292	2	1000.57	0.0023	0	94.87	VASQLQSLR
	636.848	2	1271.67	0.0087	1	88.92	AEAAGIKAEDVAK
	424.902	3	1271.67	0.0134	1	45.31	AEAAGIKAEDVAK
	641.342	2	1280.65	0.0198	0	90.59	SSDLEITELFK
	686.846	2	1371.66	0.0137	0	106.78	IQNAQQDIEDAK
	465.266	3	1392.77	0.0045	0	46.82	TVLALHDLIENR
	697.404	2	1392.77	0.0216	0	102.63	TVLALHDLIENR
	476.922	3	1427.74	0.0034	0	66.1	LHEIGEYLEAVR
	714.88	2	1427.74	0.0055	0	84.41	LHEIGEYLEAVR
	358.192	4	1428.73	0.0141	0	34.52	ERPIGFYHTGPR
	477.258	3	1428.73	0.0249	0	57.32	ERPIGFYHTGPR
	719.394	2	1436.75	0.0224	1	98.72	SSDLEITELFKR
	479.933	3	1436.75	0.0251	1	67.73	SSDLEITELFKR
	517.624	3	1549.84	0.0148	1	40.37	LRSSDLEITELFK
	427.492	4	1705.94	0.002	2	52.66	LRSSDLEITELFKR
	569.657	3	1705.94	0.0139	2	83.75	LRSSDLEITELFKR
	454.245	4	1812.93	0.0161	2	29.6	ANEARAEAAGIKAEDVAK
	913.45	2	1824.88	0.0081	0	50.3	GDTGIPTDAYFAVEEIK
	932.44	2	1862.85	0.0098	0	107.48	TFFLDLDYVEEMWR
	621.966	3	1862.85	0.0223	0	45.21	TFFLDLDYVEEMWR
	940.439	2	1878.85	0.013	0	103.89	TFFLDLDYVEEMWR	Oxidation (M)
	627.295	3	1878.85	0.0137	0	48.15	TFFLDLDYVEEMWR	Oxidation (M)
	942.977	2	1883.92	0.0168	1	121.31	IQNAQQDIEDAKSPAEK
	628.99	3	1883.92	0.0241	1	73.73	IQNAQQDIEDAKSPAEK
	632.669	3	1894.96	0.0223	0	98.76	MGVNDQSLVVFLSSMIR
	956.49	2	1910.96	0.006	0	88.19	MGVNDQSLVVFLSSMIR	Oxidation (M)
	956.493	2	1910.96	0.0127	0	116.13	MGVNDQSLVVFLSSMIR	Oxidation (M)
	638	3	1910.96	0.0204	0	75.59	MGVNDQSLVVFLSSMIR	Oxidation (M)
	638.002	3	1910.96	0.0245	0	113.73	MGVNDQSLVVFLSSMIR	Oxidation (M)
	643.327	3	1926.95	0.0049	0	70.56	MGVNDQSLVVFLSSMIR	2 Oxidation (M)
	738.039	3	2211.09	0.01	0	91.08	DISSSSSAPSSSLLTTQSLSTR
	1106.56	2	2211.09	0.0182	0	110.85	DISSSSSAPSSSLLTTQSLSTR
	1213.6	2	2425.18	0.006	2	36.78	IQNAQQDIEDAKSPAEKANEAR
	607.306	4	2425.18	0.0133	2	76.6	IQNAQQDIEDAKSPAEKANEAR
	809.407	3	2425.18	0.0159	2	78.66	IQNAQQDIEDAKSPAEKANEAR
	1335.64	2	2669.25	0.0102	1	32.93	GDTGIPTDAYFAVEEIKDDGTATQR
	668.323	4	2669.25	0.0194	1	48.26	GDTGIPTDAYFAVEEIKDDGTATQR
	675.093	4	2696.33	0.0135	0	84.62	TFTHVSTSIEAEEAEEIGVEHLLR
	899.789	3	2696.33	0.0159	0	84.12	TFTHVSTSIEAEEAEEIGVEHLLR
	1035.53	3	3103.55	0.0079	0	36.44	VLGVLLGQDNGTSINVANSFAIPFEEDER
	782.889	4	3127.47	0.0572	2	68.54	TSGGRGDTGIPTDAYFAVEEIKDDGTATQR
	1072.59	3	3214.74	0.0085	0	37.96	MPINHQVIYQLQEIIGLLPQLGGDVELGK
	804.696	4	3214.74	0.011	0	36.21	MPINHQVIYQLQEIIGLLPQLGGDVELGK
	1148.92	3	3443.72	0.011	1	56.22	VLGVLLGQDNGTSINVANSFAIPFEEDERDPK
	861.943	4	3443.72	0.0239	1	88.85	VLGVLLGQDNGTSINVANSFAIPFEEDERDPK
	900.968	4	3599.82	0.023	2	56.5	RVLGVLLGQDNGTSINVANSFAIPFEEDERDPK
cloned protein	Sample ID	Protein Accession	Protein Description	Protein Score	Protein Mass	Matched Peptides	Protein Coverage
chlorophyll synthesis pathway protein BchC [Cryptococcus neoformans var. grubii H99]	38_BchC	2::AFR97763.1	chlorophyll synthesis pathway protein BchC [Cryptococcus neoformans var. grubii H99]	3194	38489	31	67
	Peptide exp mz	Peptide exp z	Peptide calc mr	Peptide delta	Peptide Misscleav	Peptide Score	Peptide Sequence	Peptide var Modi
	466.259	2	930.502	0.0006	0	46.24	AIDLLDSGK
	468.289	2	934.56	0.003	0	46.27	IAIKPEHK
	480.782	2	959.547	0.0018	1	30.76	IVAMGDKVK
	493.236	2	984.455	0.0021	0	75.99	DGGFADYIK
	496.766	2	991.509	0.0089	1	73.32	VKGFDVGDR
	331.515	3	991.509	0.0134	1	57.84	VKGFDVGDR
	586.856	2	1171.68	0.0166	1	53.3	AIDLLDSGKIK
	391.574	3	1171.68	0.0175	1	48.2	AIDLLDSGKIK
	426.904	3	1277.69	0.0005	0	20.05	FPLVPGHEAVGR
	639.86	2	1277.69	0.0165	0	85.94	FPLVPGHEAVGR
	661.828	2	1321.63	0.008	0	67.07	EMNALLYSEPR
	446.883	3	1337.63	-0.0017	0	35.36	EMNALLYSEPR	Oxidation (M)
	669.828	2	1337.63	0.014	0	58.14	EMNALLYSEPR	Oxidation (M)
	704.84	2	1407.65	0.0146	0	102.99	VEAADEYIDLDR
	707.374	2	1412.72	0.0137	0	76.26	GGTLLVYGVYEDK
	484.253	3	1449.73	0.009	1	31.85	EMNALLYSEPRK
	725.88	2	1449.73	0.0161	1	39.66	EMNALLYSEPRK
	756.409	2	1510.79	0.0104	0	85.93	MGGASHITIAANAGIK
	504.609	3	1510.79	0.0135	0	60.95	MGGASHITIAANAGIK
	759.954	2	1517.87	0.023	0	114.66	VPVPEIGPEEVLLK
	764.404	2	1526.79	0.0062	0	26.39	MGGASHITIAANAGIK	Oxidation (M)
	509.938	3	1526.79	0.0062	0	78.15	MGGASHITIAANAGIK	Oxidation (M)
	768.892	2	1535.75	0.0233	1	130.78	KVEAADEYIDLDR
	512.931	3	1535.75	0.0244	1	58.7	KVEAADEYIDLDR
	801.918	2	1601.81	0.0125	0	98.04	LPGWSPTDIFVNEK
	534.952	3	1601.81	0.0257	0	48.71	LPGWSPTDIFVNEK
	816.403	2	1630.78	0.0124	1	84	DGGFADYIKYHFAK
	408.707	4	1630.78	0.0206	1	35.46	DGGFADYIKYHFAK
	544.609	3	1630.78	0.0271	1	78.57	DGGFADYIKYHFAK
	547.627	3	1639.86	0.0021	1	36.36	GGTLLVYGVYEDKAR
	820.945	2	1639.86	0.0185	1	77.94	GGTLLVYGVYEDKAR
	427.476	4	1705.88	-0.0052	2	52.52	IVAMGDKVKGFDVGDR
	569.637	3	1705.88	0.006	2	40.56	IVAMGDKVKGFDVGDR
	574.967	3	1721.88	0.0018	2	34.14	IVAMGDKVKGFDVGDR	Oxidation (M)
	431.478	4	1721.88	0.0043	2	69.16	IVAMGDKVKGFDVGDR	Oxidation (M)
	586.983	3	1757.91	0.0167	1	84.63	LPGWSPTDIFVNEKR
	879.972	2	1757.91	0.0187	1	61.6	LPGWSPTDIFVNEKR
	904.566	2	1807.1	0.0164	0	132.01	VLLIGAGPTGLILAQLMK
	603.384	3	1807.1	0.0291	0	100.03	VLLIGAGPTGLILAQLMK
	912.561	2	1823.1	0.0112	0	155.03	VLLIGAGPTGLILAQLMK	Oxidation (M)
	608.71	3	1823.1	0.0123	0	72.18	VLLIGAGPTGLILAQLMK	Oxidation (M)
	915.487	2	1828.95	0.0125	1	32.99	ARLPGWSPTDIFVNEK
	610.662	3	1828.95	0.0177	1	59.12	ARLPGWSPTDIFVNEK
	662.693	3	1985.05	0.008	2	32.05	ARLPGWSPTDIFVNEKR
	497.274	4	1985.05	0.0204	2	57.14	ARLPGWSPTDIFVNEKR
	713.083	3	2136.21	0.0186	1	47.8	FEITKVPVPEIGPEEVLLK
	720.025	3	2157.03	0.022	0	85.93	TTGMVTDVFPLSDYQGALDK
	1079.53	2	2157.03	0.0236	0	119.3	TTGMVTDVFPLSDYQGALDK
	725.352	3	2173.02	0.0097	0	71.79	TTGMVTDVFPLSDYQGALDK	Oxidation (M)
	1087.53	2	2173.02	0.0149	0	118	TTGMVTDVFPLSDYQGALDK	Oxidation (M)
	755.783	3	2264.3	0.0239	2	84.55	KFEITKVPVPEIGPEEVLLK
	567.092	4	2264.3	0.034	2	65.8	KFEITKVPVPEIGPEEVLLK
	792.057	3	2373.12	0.0241	1	66.07	VEAADEYIDLDRSNPGPQWAK
	800.421	3	2398.21	0.0318	1	93.08	IKTTGMVTDVFPLSDYQGALDK
	805.75	3	2414.2	0.0227	1	93.34	IKTTGMVTDVFPLSDYQGALDK	Oxidation (M)
	834.757	3	2501.22	0.031	2	79.86	KVEAADEYIDLDRSNPGPQWAK
	626.321	4	2501.22	0.0369	2	58.43	KVEAADEYIDLDRSNPGPQWAK
	868.425	3	2602.24	0.012	1	51.67	TTGMVTDVFPLSDYQGALDKMASR
	873.759	3	2618.24	0.0195	1	32.36	TTGMVTDVFPLSDYQGALDKMASR	Oxidation (M)
	873.759	3	2618.24	0.0197	1	33.38	TTGMVTDVFPLSDYQGALDKMASR	Oxidation (M)
	879.088	3	2634.23	0.0103	1	20.79	TTGMVTDVFPLSDYQGALDKMASR	2 Oxidation (M)
	916.454	3	2746.33	0.0084	2	22.63	TTGMVTDVFPLSDYQGALDKMASRK	Oxidation (M)
	687.594	4	2746.33	0.0164	2	25.84	TTGMVTDVFPLSDYQGALDKMASRK	Oxidation (M)
	1133.57	3	3397.67	0.0081	1	109.58	LKEDNPYGFDVVAEATGVESLVNDAINYVTR
	850.433	4	3397.67	0.0355	1	48.83	LKEDNPYGFDVVAEATGVESLVNDAINYVTR
cloned protein	Sample ID	Protein Accession	Protein Description	Protein Score	Protein Mass	Matched Peptides	Protein Coverage
deoxyuridine 5~-triphosphate nucleotidohydrolase [Cryptococcus neoformans var. grubii H99]	74_D5TNH	2::AFR94562.2	deoxyuridine 5~-triphosphate nucleotidohydrolase [Cryptococcus neoformans var. grubii H99]	2586	73956	38	70.1
	Peptide exp mz	Peptide exp z	Peptide calc mr	Peptide delta	Peptide Misscleav	Peptide Score	Peptide Sequence	Peptide var Modi
	402.227	2	802.437	0.0015	0	41.15	GMTLLPR	Oxidation (M)
	464.306	2	926.58	0.0171	0	52.92	IAQLILEK
	497.317	2	992.602	0.0177	0	54.96	LPDIVPLAR
	521.804	2	1041.58	0.0125	0	59.62	LSPSATLPTR
	558.266	2	1114.5	0.0123	0	79.57	GSGGFGSTGGFGK
	558.308	2	1114.59	0.0122	1	37.39	VVWLGDRDR
	390.901	3	1169.68	0.004	1	56.61	KLSPSATLPTR
	585.856	2	1169.68	0.0202	1	68.31	KLSPSATLPTR
	601.33	2	1200.62	0.0211	0	38.52	EIDSVPEITAK
	419.251	3	1254.73	0.0028	1	42.32	GDRIAQLILEK
	632.344	2	1262.65	0.0221	0	77.78	QVSLWDTSSLK
	641.824	2	1281.63	0.0031	0	78.28	ALDTQEHEIAR
	428.223	3	1281.63	0.0152	0	73.07	ALDTQEHEIAR
	665.372	2	1328.72	0.0101	1	30.11	KEIDSVPEITAK
	674.331	2	1346.64	0.0115	0	86.6	LWDISSSADEPK
	480.257	3	1437.73	0.0171	1	66.02	RALDTQEHEIAR
	771.431	2	1540.85	0.0022	0	33.6	ESNGVVAPSNTLLIK
	516.597	3	1546.76	0.0066	0	71.39	ISGSAWDTDLVAAGGK
	774.403	2	1546.76	0.0294	0	138.29	ISGSAWDTDLVAAGGK
	795.384	2	1588.75	0.0056	0	29.08	HSIDTGAGVIDADYR
	530.594	3	1588.75	0.0113	0	82.51	HSIDTGAGVIDADYR
	584.964	3	1751.85	0.02	1	52.65	MSDRQVSLWDTSSLK
	590.294	3	1767.85	0.0136	1	50.39	MSDRQVSLWDTSSLK	Oxidation (M)
	597.308	3	1788.89	0.0094	0	80.62	VLLFNYSDSDFTIQK
	895.459	2	1788.89	0.0098	0	107.31	VLLFNYSDSDFTIQK
	900.998	2	1799.97	0.0138	1	29.83	LWDISSSADEPKLVLK
	601.003	3	1799.97	0.019	1	53.94	LWDISSSADEPKLVLK
	921.491	2	1840.96	0.0079	0	119.62	IVMAPIVEVEDLDATAR
	921.494	2	1840.96	0.0093	0	32.26	NVRPNVVDLETGGVSASK
	614.67	3	1840.96	0.027	0	100.56	IVMAPIVEVEDLDATAR
	614.67	3	1840.96	0.0242	0	97.43	NVRPNVVDLETGGVSASK
	929.492	2	1856.96	0.0136	0	138.69	IVMAPIVEVEDLDATAR	Oxidation (M)
	619.998	3	1856.96	0.0168	0	89.67	IVMAPIVEVEDLDATAR	Oxidation (M)
	493.507	4	1969.99	0.0137	1	57.95	HSIDTGAGVIDADYRGPVK
	657.68	3	1969.99	0.0312	1	110.9	HSIDTGAGVIDADYRGPVK
	1047.98	2	2093.94	0.01	0	41.26	YYEFEGDQLHFLNEYK
	698.992	3	2093.94	0.0159	0	45.73	YYEFEGDQLHFLNEYK
	1059.53	2	2117.04	0.0071	1	29.08	VLLFNYSDSDFTIQKGDR
	706.695	3	2117.04	0.0197	1	57.41	VLLFNYSDSDFTIQKGDR
	1086.53	2	2171.04	0.0078	0	110.73	GSSLSAGYDLYSAEETVVPAR
	724.692	3	2171.04	0.0172	0	81.33	GSSLSAGYDLYSAEETVVPAR
	840.457	3	2518.33	0.02	0	92.37	VGQVIFHPTSSNLLTAASGDHLVR
	630.598	4	2518.33	0.0352	0	66.52	VGQVIFHPTSSNLLTAASGDHLVR
	905.423	3	2713.21	0.0388	1	68.34	GLEIEQPEEASEDEQEEDKGPVEK
	913.838	3	2738.47	0.022	2	21.06	SLTVGKEEPEKESNGVVAPSNTLLIK
	685.637	4	2738.47	0.0482	2	68.22	SLTVGKEEPEKESNGVVAPSNTLLIK
	919.164	3	2754.46	0.0121	0	97.18	SAPVYTPSPPAAPTQAPAPAAADVPIAVK
	932.415	3	2794.2	0.0199	0	102.43	VEDSAFEGWGEDQWEPEDFNPALK
	933.114	3	2796.3	0.0216	0	138.32	GHTAPVLDTAWNPFDDNIVASAGEDGK
	721.65	4	2882.55	0.0183	1	52.06	SAPVYTPSPPAAPTQAPAPAAADVPIAVKK
	961.87	3	2882.55	0.0342	1	69.88	SAPVYTPSPPAAPTQAPAPAAADVPIAVKK
	1009.81	3	3026.39	0.0205	0	48.89	SESFQSDIFPPANSVEPAQTAADWFTGK
	789.63	4	3154.49	0.0037	1	67.81	KSESFQSDIFPPANSVEPAQTAADWFTGK
	1052.51	3	3154.49	0.0147	1	72.36	KSESFQSDIFPPANSVEPAQTAADWFTGK
	1058.19	3	3171.54	0.0125	0	49.95	NLDTQSIDSSAGVLMPFYAEGNDVLFLAGK
	1063.53	3	3187.54	0.0229	0	83.49	NLDTQSIDSSAGVLMPFYAEGNDVLFLAGK	Oxidation (M)
	1170.94	3	3509.79	0.0192	1	56.59	EAVPTLTSSAPAAAPAQASAPSSTPSPAPAPVKEEPK
	878.466	4	3509.79	0.0457	1	51.96	EAVPTLTSSAPAAAPAQASAPSSTPSPAPAPVKEEPK
	1017.3	4	4065.17	0.0167	2	50.92	SAPVYTPSPPAAPTQAPAPAAADVPIAVKKEIDSVPEITAK
cloned protein	Sample ID	Protein Accession	Protein Description	Protein Score	Protein Mass	Matched Peptides	Protein Coverage
extracellular elastinolytic metalloproteinase [Cryptococcus neoformans var. grubii H99]	92_ExEIMP	2::AFR97484.2	extracellular elastinolytic metalloproteinase [Cryptococcus neoformans var. grubii H99]	1859	92066	34	51.7
	Peptide exp mz	Peptide exp z	Peptide calc mr	Peptide delta	Peptide Misscleav	Peptide Score	Peptide Sequence	Peptide var Modi
	439.243	2	876.471	0.0003	1	43.66	SDGFKVPK
	480.76	2	959.504	0.0025	0	66.32	AGVVSDVSAR
	501.286	2	1000.55	0.0126	0	61.65	TGVTHIFAR
	509.33	2	1016.64	0.0064	0	44.5	QKPLPIPPK
	530.301	2	1058.58	0.0113	0	51.04	GETGIWGLVK
	549.811	2	1097.6	0.0098	0	66.21	GLIDEPIDVK
	627.861	2	1253.7	0.0095	1	84.7	GLIDEPIDVKR
	418.915	3	1253.7	0.0246	1	64.71	GLIDEPIDVKR
	442.238	3	1323.69	0.004	1	43.28	LVWKYEVEMK
	676.345	2	1350.66	0.0154	0	102.49	LMYTQVSEGAPR
	456.56	3	1366.66	0.0037	0	48.46	LMYTQVSEGAPR	Oxidation (M)
	684.344	2	1366.66	0.019	0	89.87	LMYTQVSEGAPR	Oxidation (M)
	708.838	2	1415.65	0.0073	0	85.33	MYIWDTATPYR
	716.833	2	1431.65	0.0019	0	79.17	MYIWDTATPYR	Oxidation (M)
	768.381	2	1534.73	0.0174	0	110.45	YSTNFTINPSTYK
	810.447	2	1618.88	0.0042	0	97.58	YGNALAIQLIVDAMK
	540.638	3	1618.88	0.0162	0	57.08	YGNALAIQLIVDAMK
	814.413	2	1626.79	0.0178	0	94.14	YGFGPTLFPPTDTSK
	545.964	3	1634.87	-0.0003	0	46.07	YGNALAIQLIVDAMK	Oxidation (M)
	818.445	2	1634.87	0.0062	0	71.05	YGNALAIQLIVDAMK	Oxidation (M)
	840.4	2	1678.78	0.0013	0	78.22	VVDWASDFDIDELR
	608.014	3	1821.01	0.0065	1	34.9	AHLAELKGETGIWGLVK
	609.317	3	1824.91	0.0184	0	84.59	GLGEDAAVVGQTPWGGGVR
	913.475	2	1824.91	0.0232	0	121.31	GLGEDAAVVGQTPWGGGVR
	933.509	2	1864.99	0.0135	0	36.18	TSEESVDAAGRPLPLVPK
	622.68	3	1864.99	0.0279	0	34.96	TSEESVDAAGRPLPLVPK
	939.449	2	1876.87	0.0101	0	113.77	LGFDELSGNFQAYNFR
	626.636	3	1876.87	0.0134	0	74.48	LGFDELSGNFQAYNFR
	641.647	3	1921.91	0.0128	1	27.64	VVDWASDFDIDELRDK
	647.654	3	1939.93	0.0102	1	62.07	NYKYSTNFTINPSTYK
	699.708	3	2096.08	0.0184	1	61.8	LVEKYGFGPTLFPPTDTSK
	1049.55	2	2097.07	0.0135	0	74.53	QLLNGLEVSDGDINLNIDR
	700.039	3	2097.07	0.0256	0	93.01	QLLNGLEVSDGDINLNIDR
	543.022	4	2168.05	0.0074	0	19.89	DGDLEAGIVIHEYSHGLSTR
	729.988	3	2186.94	-0.0007	0	69.64	NFENGTDVFSMGAWAANSNR
	1094.49	2	2186.94	0.0163	0	77.8	NFENGTDVFSMGAWAANSNR
	1102.48	2	2202.94	0.0058	0	22.37	NFENGTDVFSMGAWAANSNR	Oxidation (M)
	735.323	3	2202.94	0.009	0	64.89	NFENGTDVFSMGAWAANSNR	Oxidation (M)
	757.721	3	2270.13	0.0084	0	67.88	VAQTFLGSQLGAQEGEGFYIR
	762.743	3	2285.2	0.0051	0	30.98	SAAQVVLGSSLPLGEVDHHEIK
	572.313	4	2285.2	0.0213	0	56.26	SAAQVVLGSSLPLGEVDHHEIK
	809.421	3	2425.22	0.0221	1	49.23	QLLNGLEVSDGDINLNIDRDGR
	645.061	4	2576.2	0.0174	1	32	YGFGPTLFPPTDTSKHNDYYTR
	696.121	4	2780.45	0.008	1	34.83	SAAQVVLGSSLPLGEVDHHEIKETHK
	571.083	5	2850.37	0.0079	0	30.85	SLSFGPAHSHASFEVLDDAVHVFEPR
	980.115	3	2937.31	0.0116	1	43.16	QVEEHKNFENGTDVFSMGAWAANSNR
	735.341	4	2937.31	0.0232	1	69.91	QVEEHKNFENGTDVFSMGAWAANSNR
	985.445	3	2953.3	0.0079	1	18.79	QVEEHKNFENGTDVFSMGAWAANSNR	Oxidation (M)
	739.337	4	2953.3	0.0132	1	50.32	QVEEHKNFENGTDVFSMGAWAANSNR	Oxidation (M)
	769.858	4	3075.39	0.0162	0	22.02	IMSWGNSFHPGSVPSLSDIHSSSSGETEK	Oxidation (M)
	1070.18	3	3207.51	0.0136	1	35.18	VAQTFLGSQLGAQEGEGFYIREDSYTDAR
	802.893	4	3207.51	0.031	1	64.66	VAQTFLGSQLGAQEGEGFYIREDSYTDAR
	850.172	4	3396.64	0.0174	0	75.42	NNFLLNYRPTNDSHIFVYEYGEPEGLAPK
cloned protein	Sample ID	Protein Accession	Protein Description	Protein Score	Protein Mass	Matched Peptides	Protein Coverage
glutamate dehydrogenase (NADP) [Cryptococcus neoformans var. grubii H99]	49_Glu_Deh	2::AFR97782.1	glutamate dehydrogenase (NADP) [Cryptococcus neoformans var. grubii H99]	2450	49505	32	56.8
	Peptide exp mz	Peptide exp z	Peptide calc mr	Peptide delta	Peptide Misscleav	Peptide Score	Peptide Sequence	Peptide var Modi
	466.229	2	930.435	0.0082	0	53.8	FQWHEGK
	491.772	2	981.513	0.016	0	55.19	SLTAFATGSK
	503.735	2	1005.44	0.0143	0	43.1	DLDNTDWK
	508.773	2	1015.53	0.0025	0	62.03	NENAGILTGK
	370.879	3	1109.61	0.0073	1	56.61	KSLTAFATGSK
	555.819	2	1109.61	0.0152	1	77.28	KSLTAFATGSK
	557.766	2	1113.51	0.0089	0	28.8	WTHEEVDAK
	564.818	2	1127.6	0.0199	0	58.95	FLGFEQIFK
	570.332	2	1138.63	0.0138	0	44.89	ALDVVQIPER
	575.3	2	1148.57	0.0176	0	73.27	NALTGLMMGGGK
	581.792	2	1161.55	0.0157	0	49.96	EIGFMFGAYK
	583.293	2	1164.56	0.0093	0	80.47	NALTGLMMGGGK	Oxidation (M)
	583.295	2	1164.56	0.0127	0	80.54	NALTGLMMGGGK	Oxidation (M)
	589.784	2	1177.55	0.005	0	44.69	EIGFMFGAYK	Oxidation (M)
	591.293	2	1180.56	0.0126	0	58.3	NALTGLMMGGGK	2 Oxidation (M)
	397.862	3	1190.56	0.0077	1	32.01	DLDNTDWKGK
	596.29	2	1190.56	0.0079	1	27.91	DLDNTDWKGK
	612.336	2	1222.63	0.0233	0	83.39	VQFNSALGPYK
	412.261	3	1233.74	0.0179	0	54.58	LHPTVNLSILK
	645.836	2	1289.65	0.0098	1	61.93	EIGFMFGAYKK
	430.896	3	1289.65	0.0172	1	58.81	EIGFMFGAYKK
	432.589	3	1294.74	0.0085	1	58.7	RALDVVQIPER
	653.832	2	1305.64	0.0075	1	60.17	EIGFMFGAYKK	Oxidation (M)
	436.227	3	1305.64	0.0161	1	34.04	EIGFMFGAYKK	Oxidation (M)
	668.361	2	1334.69	0.0142	1	61.9	YRNENAGILTGK
	445.913	3	1334.69	0.0234	1	65.75	YRNENAGILTGK
	449.895	3	1346.66	0.0059	2	49.18	DLDNTDWKGKR
	678.355	2	1354.69	0.0067	1	62.58	LKWTHEEVDAK
	452.576	3	1354.69	0.0178	1	51.6	LKWTHEEVDAK
	525.641	3	1573.88	0.0174	0	112.75	VLISGAGNVAQYAALK
	787.959	2	1573.88	0.0211	0	148.3	VLISGAGNVAQYAALK
	533.952	3	1598.82	0.0138	1	71.8	GYRVQFNSALGPYK
	536.298	3	1605.86	0.0085	1	45.35	VQFNSALGPYKGGLR
	544.612	3	1630.81	0.0068	1	57.66	VTWERDDGTVAINR
	816.421	2	1630.81	0.0219	1	33.54	VTWERDDGTVAINR
	577.672	3	1729.98	0.01	1	68.07	RVLISGAGNVAQYAALK
	869.93	2	1737.83	0.0173	0	111.38	HIGTDTDVPAGDIGTGGR
	580.291	3	1737.83	0.0236	0	90.7	HIGTDTDVPAGDIGTGGR
	651.651	3	1951.91	0.0168	1	44.46	NALTGLMMGGGKGGSDFDPK
	656.982	3	1967.91	0.0152	1	25.16	NALTGLMMGGGKGGSDFDPK	Oxidation (M)
	662.315	3	1983.9	0.0202	1	25.31	NALTGLMMGGGKGGSDFDPK	2 Oxidation (M)
	1081.09	2	2160.16	0.0126	0	98.76	QYAEAGVVPSLVAGANIAGFVK
	721.071	3	2160.16	0.0323	0	98.69	QYAEAGVVPSLVAGANIAGFVK
	759.061	3	2274.15	0.0061	1	49.96	FLGFEQIFKNALTGLMMGGGK	Oxidation (M)
	759.065	3	2274.15	0.0182	1	24.15	FLGFEQIFKNALTGLMMGGGK	Oxidation (M)
	764.396	3	2290.15	0.0169	1	79.03	FLGFEQIFKNALTGLMMGGGK	2 Oxidation (M)
	721.355	4	2881.37	0.0208	1	39.19	HIGTDTDVPAGDIGTGGREIGFMFGAYK
	999.501	3	2995.46	0.0189	0	116.28	RPWTLVSNADVALPSASQNELNEEEAR
	749.878	4	2995.46	0.0201	0	108.95	RPWTLVSNADVALPSASQNELNEEEAR
	602.903	5	3009.47	0.0127	2	39.98	HIGTDTDVPAGDIGTGGREIGFMFGAYKK
	753.377	4	3009.47	0.0151	2	61.14	HIGTDTDVPAGDIGTGGREIGFMFGAYKK
	757.375	4	3025.46	0.0109	2	25.28	HIGTDTDVPAGDIGTGGREIGFMFGAYKK	Oxidation (M)
	757.874	4	3027.45	0.0103	0	71.89	GADWGGSHIRPEATGYGLIYYVTEMLR	Oxidation (M)
	782.589	5	3907.89	0.0203	1	61.98	FQWHEGKRPWTLVSNADVALPSASQNELNEEEAR
	977.984	4	3907.89	0.0209	1	94.27	FQWHEGKRPWTLVSNADVALPSASQNELNEEEAR
cloned protein	Sample ID	Protein Accession	Protein Description	Protein Score	Protein Mass	Matched Peptides	Protein Coverage
glucose-methanol-choline oxidoreductase [Cryptococcus neoformans var. grubii H99]	65_GMC	2::AFR94515.1	glucose-methanol-choline oxidoreductase [Cryptococcus neoformans var. grubii H99]	2424	65625	30	53.6
	Peptide exp mz	Peptide exp z	Peptide calc mr	Peptide delta	Peptide Misscleav	Peptide Score	Peptide Sequence	Peptide var Modi
	522.836	2	1043.64	0.0162	0	65.33	ILMLSGIGIK
	530.834	2	1059.64	0.0169	0	74.23	ILMLSGIGIK	Oxidation (M)
	539.244	2	1076.46	0.0174	0	40	EYDFYANR
	411.2	3	1230.57	0.0114	1	31.14	NSQYDWKYK
	419.555	3	1255.63	0.0114	0	67.55	DGFGLDNHLLR
	628.829	2	1255.63	0.0117	0	72.9	DGFGLDNHLLR
	636.839	2	1271.65	0.0118	1	23.28	AAHPDLYKETK
	424.898	3	1271.65	0.0203	1	54.56	AAHPDLYKETK
	640.347	2	1278.66	0.0153	0	71.3	IQNVVYMVGEK
	648.349	2	1294.66	0.0242	0	76.58	IQNVVYMVGEK	Oxidation (M)
	657.363	2	1312.7	0.0123	0	88.06	TAVGVTVIGPDER
	445.217	3	1332.61	0.0249	0	53.93	AGAEHDGAISSYR
	696.883	2	1391.73	0.0222	0	81.67	EVIVAQGVYESAK
	727.842	2	1453.66	0.0117	0	94.64	FVDDVLMNGEGMK
	731.362	2	1460.7	0.0086	1	36.25	AGAEHDGAISSYRK
	487.911	3	1460.7	0.0098	1	42.28	AGAEHDGAISSYRK
	735.836	2	1469.65	0.0042	0	75.55	FVDDVLMNGEGMK	Oxidation (M)
	743.837	2	1485.65	0.0122	0	92.83	FVDDVLMNGEGMK	2 Oxidation (M)
	499.952	3	1496.81	0.023	1	87.71	IKDGFGLDNHLLR
	375.217	4	1496.81	0.0297	1	57.47	IKDGFGLDNHLLR
	779.905	2	1557.78	0.017	0	111.93	GHELTVDVYNGVQK
	520.276	3	1557.78	0.0275	0	80.02	GHELTVDVYNGVQK
	529.61	3	1585.8	0.0121	2	27.37	IDDRLENHKQYR
	567.298	3	1698.87	0.0006	0	66.56	VLGGSTALNYYTWVR
	850.458	2	1698.87	0.0277	0	138.4	VLGGSTALNYYTWVR
	894.47	2	1786.92	0.0043	0	19.34	DIDHGVVSPELSVHGVK
	596.655	3	1786.92	0.0215	0	70.2	DIDHGVVSPELSVHGVK
	447.743	4	1786.92	0.0215	0	55.75	DIDHGVVSPELSVHGVK
	918.942	2	1835.86	0.0106	0	78.39	STTYHDDLGLFPDDIK
	612.967	3	1835.86	0.021	0	45.07	STTYHDDLGLFPDDIK
	641.019	3	1920.02	0.0121	0	90.97	NHNGPLSSGLLELVAFPR
	642.346	3	1924.01	0.0038	1	36.91	IQNVVYMVGEKAADFIK
	657.021	3	1968.03	0.0078	0	65.07	HVGQNLQDHPILSHVFK
	493.022	4	1968.03	0.0244	0	77.49	HVGQNLQDHPILSHVFK
	683.712	3	2048.12	-0.0021	1	14.51	KNHNGPLSSGLLELVAFPR
	701.381	3	2101.1	0.0245	0	57.74	GGPVDISHSDLVPELKPWR
	526.289	4	2101.1	0.0325	0	25.81	GGPVDISHSDLVPELKPWR
	706.056	3	2115.13	0.0123	1	69.5	ISKDIDHGVVSPELSVHGVK
	424.037	5	2115.13	0.0172	1	49.25	ISKDIDHGVVSPELSVHGVK
	529.8	4	2115.13	0.0373	1	61.82	ISKDIDHGVVSPELSVHGVK
	710.707	3	2129.09	0.0084	1	61.32	AWVSKGHELTVDVYNGVQK
	533.282	4	2129.09	0.0089	1	43.75	AWVSKGHELTVDVYNGVQK
	736.414	3	2206.18	0.0366	0	96.04	STAAAFLEGKPNITLASSTISK
	779.392	3	2335.13	0.0223	1	48.79	STTYHDDLGLFPDDIKSIGNK
	584.797	4	2335.13	0.0267	1	54.3	STTYHDDLGLFPDDIKSIGNK
	591.584	4	2362.29	0.023	1	23.43	STAAAFLEGKPNITLASSTISKR
	791.396	3	2371.14	0.021	1	47.44	TAVGVTVIGPDEREYDFYANR
	817.739	3	2450.18	0.0195	1	65.64	EYDFYANREVIVAQGVYESAK
	1553.32	2	3104.62	0.0073	0	22.79	LAENPNVSVLLVEAGVNNPSEITDITTPAK
	777.169	4	3104.62	0.0246	0	103.48	LAENPNVSVLLVEAGVNNPSEITDITTPAK
	1035.89	3	3104.62	0.0271	0	154.06	LAENPNVSVLLVEAGVNNPSEITDITTPAK
cloned protein	Sample ID	Protein Accession	Protein Description	Protein Score	Protein Mass	Matched Peptides	Protein Coverage
glycerol-3-phosphate dehydrogenase (NAD()) [Cryptococcus neoformans var. grubii H99]	38_GPDH_2	2::AFR92257.1	glycerol-3-phosphate dehydrogenase (NAD()) [Cryptococcus neoformans var. grubii H99]	4392	38007	34	67.7
	Peptide exp mz	Peptide exp z	Peptide calc mr	Peptide delta	Peptide Misscleav	Peptide Score	Peptide Sequence	Peptide var Modi
	402.244	2	802.462	0.0105	0	55.95	IGLIEMK
	410.237	2	818.457	0.0024	0	41.54	IGLIEMK	Oxidation (M)
	427.234	2	852.438	0.015	0	44.03	AYPLFDK
	434.259	2	866.497	0.0059	0	36.83	LQGIHTAK
	474.267	2	946.524	-0.0036	0	76.15	VAAAFVGANK
	529.277	2	1056.54	0.0049	0	37.12	DVHNFLNAK
	353.189	3	1056.54	0.0102	0	43.11	DVHNFLNAK
	539.234	2	1076.45	0.0005	0	40.75	HSDVFDDSR
	366.202	3	1095.57	0.0124	1	42.95	SRAYPLFDK
	558.309	2	1114.6	0.0057	0	64.11	VLDTLEGNVR
	603.287	2	1204.55	0.0114	1	71.86	KHSDVFDDSR
	402.528	3	1204.55	0.0139	1	36.02	KHSDVFDDSR
	616.331	2	1230.62	0.0234	1	57.34	NKEDGELWLK
	622.362	2	1242.69	0.0169	1	62.23	VLDTLEGNVRK
	645.314	2	1288.59	0.0205	0	76.95	DTFSETTIGYR
	680.374	2	1358.71	0.0245	0	91.33	FEDNVVAIPDLK
	485.58	3	1453.72	0.0017	0	59.77	LTEIINSEHENR
	727.87	2	1453.72	0.0085	0	75.7	LTEIINSEHENR
	487.264	3	1458.76	0.0107	0	68.64	VAVVGSGNWGSAISR
	730.398	2	1458.76	0.0238	0	130.7	VAVVGSGNWGSAISR
	506.608	3	1516.79	0.0088	0	58.2	VYQIAWEGVPVEK
	759.416	2	1516.79	0.0251	0	89.06	VYQIAWEGVPVEK
	791.917	2	1581.81	0.0085	1	60.07	LTEIINSEHENRK
	791.919	2	1581.81	0.0132	1	64.02	KLTEIINSEHENR
	396.465	4	1581.81	0.0192	1	39.16	LTEIINSEHENRK
	528.287	3	1581.81	0.0265	1	50.34	LTEIINSEHENRK
	800.889	2	1599.75	0.0184	0	104.11	VSVWVYEEEFEGK
	537.263	3	1608.75	0.0216	0	70.9	SFDQLEAEMLNGQK
	805.391	2	1608.75	0.0227	0	111.02	SFDQLEAEMLNGQK
	813.38	2	1624.74	0.005	0	124.47	SFDQLEAEMLNGQK	Oxidation (M)
	542.594	3	1624.74	0.0198	0	63.76	SFDQLEAEMLNGQK	Oxidation (M)
	428.489	4	1709.91	0.0207	2	59.41	KLTEIINSEHENRK
	570.984	3	1709.91	0.0231	2	71.23	KLTEIINSEHENRK
	858.957	2	1715.9	0.0044	1	57.26	EKVAVVGSGNWGSAISR
	572.976	3	1715.9	0.0122	1	97.77	EKVAVVGSGNWGSAISR
	864.935	2	1727.84	0.0147	1	67.05	VSVWVYEEEFEGKK
	576.965	3	1727.84	0.0327	1	71.03	VSVWVYEEEFEGKK
	872.479	2	1742.94	0.0069	0	85.23	DATALVFVTPHQFLGK
	581.997	3	1742.94	0.0342	0	46.75	DATALVFVTPHQFLGK
	893.991	2	1785.95	0.0159	1	67.46	FEDNVVAIPDLKEAVK
	596.334	3	1785.95	0.0285	1	68.41	FEDNVVAIPDLKEAVK
	636.019	3	1905.02	0.0146	1	56.43	LQGIHTAKDVHNFLNAK
	477.269	4	1905.02	0.0232	1	41.07	LQGIHTAKDVHNFLNAK
	977.011	2	1952	0.0069	0	174.52	NIVAVAAGFIDGLGYGSNSK
	651.683	3	1952	0.0258	0	115.94	NIVAVAAGFIDGLGYGSNSK
	1009.06	2	2016.09	0.0113	1	22.43	YLPGVKFEDNVVAIPDLK
	673.046	3	2016.09	0.0227	1	41.43	YLPGVKFEDNVVAIPDLK
	721.709	3	2162.08	0.0283	0	80.8	GIDVHGDDIHIFADLIEQR
	541.535	4	2162.08	0.0363	0	62.18	GIDVHGDDIHIFADLIEQR
	724.411	3	2170.18	0.0337	1	96.65	EAVKDATALVFVTPHQFLGK
	543.561	4	2170.18	0.0341	1	41.37	EAVKDATALVFVTPHQFLGK
	784.758	3	2351.22	0.0315	1	72.06	AYPLFDKVYQIAWEGVPVEK
	815.459	3	2443.34	0.0201	2	28.06	YLPGVKFEDNVVAIPDLKEAVK
	611.848	4	2443.34	0.025	2	47	YLPGVKFEDNVVAIPDLKEAVK
	820.088	3	2457.23	0.0099	1	38.91	SFDQLEAEMLNGQKLQGIHTAK
	615.321	4	2457.23	0.021	1	52.9	SFDQLEAEMLNGQKLQGIHTAK
	846.764	3	2537.26	0.0131	1	84.02	VAAAFVGANKSFDQLEAEMLNGQK
	852.091	3	2553.25	-0.0015	1	64.07	VAAAFVGANKSFDQLEAEMLNGQK	Oxidation (M)
cloned protein	Sample ID	Protein Accession	Protein Description	Protein Score	Protein Mass	Matched Peptides	Protein Coverage
hypothetical protein CNAG_05236 [Cryptococcus neoformans var. grubii H99]	52_HP05236	2::AFR94491.2	hypothetical protein CNAG_05236 [Cryptococcus neoformans var. grubii H99]	1749	52430	31	51.9
	Peptide exp mz	Peptide exp z	Peptide calc mr	Peptide delta	Peptide Misscleav	Peptide Score	Peptide Sequence	Peptide var Modi
	422.256	2	842.486	0.0108	0	52.43	AILEELR
	455.731	2	909.434	0.012	0	51.4	YGGPYTPR
	486.306	2	970.581	0.0164	1	62.03	AILEELRK
	378.53	3	1132.55	0.014	1	43.92	EIDAMRVDGK
	567.293	2	1132.55	0.0164	1	56.86	EIDAMRVDGK
	401.892	3	1202.65	0.0047	1	53.89	SVIKQDSLEGK
	676.387	2	1350.75	0.0088	0	88.07	ELAALAAEPKPNK
	451.266	3	1350.75	0.0249	0	57.69	ELAALAAEPKPNK
	452.898	3	1355.66	0.0099	0	75.05	NQLDQMTLTHR
	678.844	2	1355.66	0.0114	0	65.44	NQLDQMTLTHR
	458.229	3	1371.66	0.0074	0	50.25	NQLDQMTLTHR	Oxidation (M)
	686.84	2	1371.66	0.0089	0	50.18	NQLDQMTLTHR	Oxidation (M)
	701.902	2	1401.78	0.0069	2	36.32	AILEELRKTDSK
	468.274	3	1401.78	0.0182	2	58.25	AILEELRKTDSK
	706.378	2	1410.73	0.0075	0	88.48	AEGQYALMFLLR
	714.374	2	1426.73	0.0055	0	78.57	AEGQYALMFLLR	Oxidation (M)
	478.259	3	1431.74	0.0107	0	49.46	APDVMPIYNSVVK
	716.891	2	1431.74	0.0234	0	79.13	APDVMPIYNSVVK
	483.589	3	1447.74	0.0084	0	40.56	APDVMPIYNSVVK	Oxidation (M)
	724.884	2	1447.74	0.0149	0	83.99	APDVMPIYNSVVK	Oxidation (M)
	730.357	2	1458.68	0.0174	0	80.03	ETDLYNYAMALR
	488.284	3	1461.82	0.0126	2	25.38	AEYKAILEELRK
	738.351	2	1474.68	0.0117	0	76.91	ETDLYNYAMALR	Oxidation (M)
	493.958	3	1478.85	0.0052	1	57.46	KELAALAAEPKPNK
	802.928	2	1603.83	0.0105	1	20.23	QDSLEGKHPEPIVR
	535.626	3	1603.83	0.0258	1	40.26	QDSLEGKHPEPIVR
	401.973	4	1603.83	0.0304	1	43.41	QDSLEGKHPEPIVR
	916.467	2	1830.9	0.0198	0	66.77	EAEEEVGPSLKPIYDR
	922.006	2	1841.99	0.009	1	31.73	ELAALAAEPKPNKAEYK
	461.511	4	1841.99	0.0245	1	41.87	ELAALAAEPKPNKAEYK
	615.012	3	1841.99	0.0251	1	49.6	ELAALAAEPKPNKAEYK
	925.013	2	1848	0.0137	1	17.12	FIRAPDVMPIYNSVVK
	617.015	3	1848	0.0257	1	65.74	FIRAPDVMPIYNSVVK
	622.346	3	1863.99	0.0233	1	52.14	FIRAPDVMPIYNSVVK	Oxidation (M)
	644.356	3	1930.03	0.0111	1	43.19	APDVMPIYNSVVKQITR
	648.999	3	1943.96	0.0204	1	98.65	LSEMKNQLDQMTLTHR
	487.002	4	1943.96	0.0216	1	49.21	LSEMKNQLDQMTLTHR
	489.265	4	1953.01	0.0186	0	46.83	DLYPYHLALHQIDSLR
	652.018	3	1953.01	0.0206	0	56.14	DLYPYHLALHQIDSLR
	490.998	4	1959.95	0.0137	1	68.32	LSEMKNQLDQMTLTHR	Oxidation (M)
	654.329	3	1959.95	0.0158	1	14.65	LSEMKNQLDQMTLTHR	Oxidation (M)
	493.531	4	1970.08	0.0097	2	68.02	KELAALAAEPKPNKAEYK
	494.996	4	1975.95	0.0083	1	41.55	LSEMKNQLDQMTLTHR	2 Oxidation (M)
	1000.52	2	1999.02	0.0078	0	55.11	LMSESEPISEELLPIANK
	667.353	3	1999.02	0.02	0	66.96	LMSESEPISEELLPIANK
	672.676	3	2014.99	0.0113	1	66.24	WTLRETDLYNYAMALR
	1008.52	2	2015.01	0.0114	0	50.3	LMSESEPISEELLPIANK	Oxidation (M)
	672.684	3	2015.01	0.0161	0	67.12	LMSESEPISEELLPIANK	Oxidation (M)
	678.009	3	2030.99	0.018	1	36.68	WTLRETDLYNYAMALR	Oxidation (M)
	508.789	4	2031.11	0.0141	2	27.43	SVIKQDSLEGKHPEPIVR
	407.233	5	2031.11	0.0149	2	36.11	SVIKQDSLEGKHPEPIVR
	678.049	3	2031.11	0.015	2	40.87	SVIKQDSLEGKHPEPIVR
	687.026	3	2058.04	0.0188	1	29.64	AREAEEEVGPSLKPIYDR
	515.524	4	2058.04	0.0274	1	59.45	AREAEEEVGPSLKPIYDR
	694.715	3	2081.11	0.0179	1	27.03	DLYPYHLALHQIDSLRK
	417.233	5	2081.11	0.0201	1	33.61	DLYPYHLALHQIDSLRK
	521.292	4	2081.11	0.0348	1	41.24	DLYPYHLALHQIDSLRK
	753.382	3	2257.12	0.0041	1	69.84	FVDADGNKAEGQYALMFLLR
	758.718	3	2273.11	0.0178	1	65.36	FVDADGNKAEGQYALMFLLR	Oxidation (M)
	828.08	3	2481.2	0.0171	0	78	QILSHMDESGAYTEQFLIPFR
	833.41	3	2497.19	0.0127	0	77.58	QILSHMDESGAYTEQFLIPFR	Oxidation (M)
	855.477	3	2563.4	0.0088	0	44	QLDELFQSLTVLSVELVPIHQR
	668.379	4	2669.46	0.0307	2	41.87	LMSESEPISEELLPIANKLSTIKK
	752.381	5	3756.84	0.0219	2	29.99	EAEEEVGPSLKPIYDRLSEMKNQLDQMTLTHR
cloned protein	Sample ID	Protein Accession	Protein Description	Protein Score	Protein Mass	Matched Peptides	Protein Coverage
hypothetical protein CNAG_06113 [Cryptococcus neoformans var. grubii H99]	37_HP06113	2::AFR98337.1	hypothetical protein CNAG_06113 [Cryptococcus neoformans var. grubii H99]	1732	36583	25	61.7
	Peptide exp mz	Peptide exp z	Peptide calc mr	Peptide delta	Peptide Misscleav	Peptide Score	Peptide Sequence	Peptide var Modi
	414.222	2	826.43	0.0005	0	49.69	VPAQAGER
	564.766	2	1127.51	0.0036	0	79.99	EAIDDFFSGK
	578.33	2	1154.64	0.0054	0	44.32	AQQNAAIAALGK
	580.272	2	1158.52	0.0095	0	58.65	SYEEYLAER
	642.379	2	1282.74	0.0078	1	69.42	AQQNAAIAALGKK
	434.897	3	1301.66	0.0128	1	46.77	QAREVASEVEGK
	448.555	3	1342.64	0.0039	1	62.34	EAIDDFFSGKSK
	672.331	2	1342.64	0.0076	1	50.72	EAIDDFFSGKSK
	461.247	3	1380.71	0.0077	0	64.87	ANRPAPINANDTK
	691.368	2	1380.71	0.0099	0	23.88	ANRPAPINANDTK
	708.329	2	1414.63	0.0088	0	26.7	VSGGHTSSGNGHYR
	710.88	2	1419.74	0.0087	1	36.88	EVASEVEGKAFVR
	474.256	3	1419.74	0.0096	1	44.67	EVASEVEGKAFVR
	801.406	2	1600.79	0.0094	1	37.39	AFVREAIDDFFSGK
	534.608	3	1600.79	0.0128	1	53.13	AFVREAIDDFFSGK
	575.588	3	1723.73	0.0133	0	49.37	VADNEGTETAGGFDGER
	862.879	2	1723.73	0.0154	0	124.07	VADNEGTETAGGFDGER
	922.468	2	1842.9	0.0215	0	159.47	NLFDLLGDDESPAPAAAK
	615.316	3	1842.9	0.0271	0	98.81	NLFDLLGDDESPAPAAAK
	653.683	3	1958	0.0246	0	59.15	VYIEVDGQFAQPSRPPR
	704.307	3	2109.88	0.0164	1	57.38	DDRVADNEGTETAGGFDGER
	1104.02	2	2206.01	0.0074	1	44.36	VADNEGTETAGGFDGERVPASK
	736.356	3	2206.01	0.0333	1	89.12	VADNEGTETAGGFDGERVPASK
	766.062	3	2295.15	0.0144	1	99.34	SYEEYLAERAQQNAAIAALGK
	779.049	3	2334.11	0.0175	2	25.22	VADNEGTETAGGFDGERVPASKK
	584.543	4	2334.11	0.0333	2	36.31	VADNEGTETAGGFDGERVPASKK
	606.822	4	2423.24	0.0155	2	51.47	SYEEYLAERAQQNAAIAALGKK
	808.761	3	2423.24	0.0156	2	33.15	SYEEYLAERAQQNAAIAALGKK
	865.07	3	2592.17	0.0182	2	28.5	DDRVADNEGTETAGGFDGERVPASK
	649.058	4	2592.17	0.0339	2	91.88	DDRVADNEGTETAGGFDGERVPASK
	537.659	5	2683.24	0.0202	2	31.08	VEHGWGANSGEAELKDEVEGEKDAK
	573.465	5	2862.28	0.0099	2	26.13	GTHTVTRDDRVADNEGTETAGGFDGER
	716.581	4	2862.28	0.0165	2	39.77	GTHTVTRDDRVADNEGTETAGGFDGER
	1207.9	3	3620.65	0.038	0	163.32	VEENAPQTPAEGVVAETEAPAAEAEAEQEPEEATK
	906.18	4	3620.65	0.0424	0	84.67	VEENAPQTPAEGVVAETEAPAAEAEAEQEPEEATK
	984.717	4	3934.81	0.0308	1	56.96	DAKVEENAPQTPAEGVVAETEAPAAEAEAEQEPEEATK
	1191.3	4	4761.16	0.0313	1	45.62	VEENAPQTPAEGVVAETEAPAAEAEAEQEPEEATKSYEEYLAER
cloned protein	Sample ID	Protein Accession	Protein Description	Protein Score	Protein Mass	Matched Peptides	Protein Coverage
hypothetical protein CNAG_06946 [Cryptococcus neoformans var. grubii H99]	39_HP06946	2::AFR94883.2	hypothetical protein CNAG_06946 [Cryptococcus neoformans var. grubii H99]	1217	39281	22	50.6
	Peptide exp mz	Peptide exp z	Peptide calc mr	Peptide delta	Peptide Misscleav	Peptide Score	Peptide Sequence	Peptide var Modi
	456.728	2	911.442	-0.0007	0	44.39	TMSSPVYK
	476.282	2	950.544	0.0049	0	58.97	LSSAGLIYK
	506.785	2	1011.55	0.0059	1	47.37	KSLPEPWR
	522.799	2	1043.59	-0.002	1	52.43	DIVEEALKK
	590.856	2	1179.69	0.0115	1	63.72	TKLSSAGLIYK
	394.241	3	1179.69	0.0136	1	52.77	TKLSSAGLIYK
	400.905	3	1199.69	0.0071	2	58.23	DIVEEALKKR
	470.927	3	1409.76	0.0035	0	47.05	DHLFTLEPTLPK
	705.893	2	1409.76	0.015	0	53.02	DHLFTLEPTLPK
	712.849	2	1423.66	0.0202	0	85.67	GFTEVFGHGGFNR
	475.57	3	1423.66	0.0234	0	50.22	GFTEVFGHGGFNR
	479.914	3	1436.71	0.0061	1	73.32	LTDEYKDADLVR
	719.378	2	1436.71	0.0258	1	98.73	LTDEYKDADLVR
	500.274	3	1497.78	0.0189	0	55.22	TEVHPSGAIVVFDK
	749.91	2	1497.78	0.0232	0	94.35	TEVHPSGAIVVFDK
	414.481	4	1653.88	0.012	1	36.92	RTEVHPSGAIVVFDK
	552.308	3	1653.88	0.0185	1	56.67	RTEVHPSGAIVVFDK
	595.004	3	1781.98	0.0102	2	24.91	KRTEVHPSGAIVVFDK
	446.507	4	1781.98	0.0188	2	36.12	KRTEVHPSGAIVVFDK
	907.485	2	1812.95	0.0038	0	63.65	LDPLDIVVDVGGVYDPK
	605.328	3	1812.95	0.0124	0	80.1	LDPLDIVVDVGGVYDPK
	1008.03	2	2014.01	0.0226	0	61.55	TSSPILYILYPESETSSK
	672.354	3	2014.01	0.0258	0	67.01	TSSPILYILYPESETSSK
	688.321	3	2061.93	0.0131	0	89.66	INPNWNEPTSDEIYDQK
	1031.98	2	2061.93	0.0143	0	40.88	INPNWNEPTSDEIYDQK
	740.357	3	2218.03	0.0198	1	83.76	RINPNWNEPTSDEIYDQK
	742.4	3	2224.16	0.0157	1	69.24	DPAKLDPLDIVVDVGGVYDPK
	786.412	3	2356.2	0.02	1	30.66	TSSPILYILYPESETSSKWR
	821.412	3	2461.2	0.0191	0	30.9	TTGEEFLSQLDYFAFAWLPAR
	823.444	3	2467.3	0.0153	2	71.22	SRDPAKLDPLDIVVDVGGVYDPK
	617.838	4	2467.3	0.0255	2	64.39	SRDPAKLDPLDIVVDVGGVYDPK
	1369.65	2	2737.29	0.0072	1	15.41	INPNWNEPTSDEIYDQKFEIASK
	685.333	4	2737.29	0.0144	1	28.87	INPNWNEPTSDEIYDQKFEIASK
	913.449	3	2737.29	0.0367	1	68.38	INPNWNEPTSDEIYDQKFEIASK
	965.474	3	2893.39	0.0107	2	21.1	RINPNWNEPTSDEIYDQKFEIASK
	724.361	4	2893.39	0.0259	2	43.43	RINPNWNEPTSDEIYDQKFEIASK
cloned protein	Sample ID	Protein Accession	Protein Description	Protein Score	Protein Mass	Matched Peptides	Protein Coverage
heat shock 70kDa protein 4 [Cryptococcus neoformans var. grubii H99]	86_Hsp70p4	2::AFR98435.1	heat shock 70kDa protein 4 [Cryptococcus neoformans var. grubii H99]	3081	85923	50	66.4
	Peptide exp mz	Peptide exp z	Peptide calc mr	Peptide delta	Peptide Misscleav	Peptide Score	Peptide Sequence	Peptide var Modi
	399.734	2	797.444	0.0101	0	37.08	VLTFYR
	429.754	2	857.486	0.0081	0	70.17	IDVLSSPK
	442.76	2	883.492	0.0133	0	45.12	GINPWIGK
	462.759	2	923.486	0.0175	0	52.48	IQQFFGGK
	318.847	3	953.529	-0.0107	0	45.6	LTDHLLSR
	477.776	2	953.529	0.0083	0	56.54	LTDHLLSR
	486.278	2	970.527	0.0145	0	76.12	AMGDPIVLR
	494.268	2	986.522	-0.0001	0	69.73	AMGDPIVLR	Oxidation (M)
	559.321	2	1116.61	0.0136	1	69.4	LRDTTAAELK
	383.894	3	1148.64	0.0154	1	46.37	YKIDVLSSPK
	575.339	2	1148.64	0.019	1	78.67	YKIDVLSSPK
	578.345	2	1154.65	0.021	0	71.4	VSVPLAEALEK
	586.784	2	1171.55	0.0029	0	71.62	YANYVQASEK
	588.334	2	1174.63	0.0186	0	66.73	ATPSLVSFTPR
	593.294	2	1184.57	0.0065	0	67.99	ADLPESTEAPR
	401.535	3	1201.58	-0.0004	1	35.38	WKESEDRPR
	618.358	2	1234.69	0.0098	1	66.98	SAYVQKLDALK
	412.578	3	1234.69	0.0195	1	45.9	SAYVQKLDALK
	664.872	2	1327.71	0.0199	0	103.22	GIDIIVNEVSNR
	686.832	2	1371.63	0.0179	0	73.88	NALEEYVYDTR
	696.317	2	1390.61	0.0092	0	70.15	EEEVTVGEGEDAK
	476.261	3	1425.76	0.0041	0	62.81	NVNPVITSAEINR
	713.895	2	1425.76	0.0184	0	97.16	NVNPVITSAEINR
	477.27	3	1428.78	0.0058	0	46.32	SVEKPASGDLSIVK
	715.409	2	1428.78	0.0215	0	85.88	SVEKPASGDLSIVK
	737.397	2	1472.77	0.0132	0	63.11	EFAVHDIAAYPIK
	491.936	3	1472.77	0.0191	0	31.21	EFAVHDIAAYPIK
	743.327	2	1484.63	0.0095	0	86.05	SFNDPEVEEYEK
	499.296	3	1494.85	0.0157	0	49.04	ALLDAANIAGLNALR
	748.441	2	1494.85	0.0163	0	132.12	ALLDAANIAGLNALR
	500.917	3	1499.73	0.0038	1	62.89	KNALEEYVYDTR
	750.873	2	1499.73	0.0062	1	59.01	KNALEEYVYDTR
	509.962	3	1526.85	0.0152	1	48.66	LDALKAMGDPIVLR	Oxidation (M)
	525.616	3	1573.81	0.0157	1	44.15	ESFEKLTDHLLSR
	394.464	4	1573.81	0.0158	1	58.35	ESFEKLTDHLLSR
	532.95	3	1595.82	0.0136	1	49.5	TAETSNFKNTVGSLK
	535.293	3	1602.84	0.0222	0	79.67	VLNFTLNQDEAIAR
	802.438	2	1602.84	0.0257	0	110.52	VLNFTLNQDEAIAR
	807.377	2	1612.73	0.0135	1	78.68	SFNDPEVEEYEKK
	538.593	3	1612.73	0.0306	1	76.93	SFNDPEVEEYEKK
	541.302	3	1620.87	0.0137	1	61.75	HRGIDIIVNEVSNR
	551.326	3	1650.95	0.0037	1	90.45	RALLDAANIAGLNALR
	554.976	3	1661.9	0.0066	0	81.21	LINDNTAVALGYGITK
	831.968	2	1661.9	0.0223	0	148.53	LINDNTAVALGYGITK
	568.598	3	1702.77	0.0074	1	69.14	MHAEDKLVMETEDR
	858.472	2	1714.93	0.0047	0	105.92	FINAQLVDVNGEIGVK
	572.652	3	1714.93	0.0074	0	67.91	FINAQLVDVNGEIGVK
	576.991	3	1727.94	0.0167	1	30.53	VREFAVHDIAAYPIK
	883.931	2	1765.84	0.0101	0	79.2	EALNTYLTAAQGEEEK
	458.728	4	1830.86	0.0225	2	21.75	MHAEDKLVMETEDRK
	620.296	3	1857.86	0.0077	0	53.38	DFDYALVQHFAEEFK
	939.473	2	1876.92	0.0102	0	121.12	QGAFELEAAYADPASLPK
	626.655	3	1876.92	0.0233	0	80.1	QGAFELEAAYADPASLPK
	958.015	2	1914.01	0.0089	0	76.7	AGLTIDQIDAVELVGGSTR
	639.014	3	1914.01	0.014	0	100.8	AGLTIDQIDAVELVGGSTR
	696.678	3	2087	0.0128	1	29.95	DFDYALVQHFAEEFKTK
	701.702	3	2102.08	0.0056	0	28.32	QSVSDVVIAVPGWFTDVQR
	1052.05	2	2102.08	0.009	0	71.45	QSVSDVVIAVPGWFTDVQR
	811.748	3	2432.23	-0.0031	0	28.41	VNYLGEPTDFSFTQLVAAYLGK
	624.556	4	2494.18	0.014	1	23.66	VTTETPQQPPAQEKTEEEPEAR
	832.408	3	2494.18	0.0183	1	39.85	VTTETPQQPPAQEKTEEEPEAR
	1251.11	2	2500.2	0.0077	0	75.97	EAGNPDEDTELVVFGTANPIPSTK
	834.412	3	2500.2	0.0175	0	85.3	EAGNPDEDTELVVFGTANPIPSTK
	681.388	4	2721.5	0.022	2	16.55	AGLTIDQIDAVELVGGSTRIPAIKER
	943.83	3	2828.46	0.0127	1	60.96	LINDNTAVALGYGITKADLPESTEAPR
	708.128	4	2828.46	0.0257	1	80.01	LINDNTAVALGYGITKADLPESTEAPR
	957.121	3	2868.33	0.0107	1	16.54	EALNTYLTAAQGEEEKYSHIEESEK
	959.161	3	2874.43	0.0328	0	120.5	VLSANTEAPINVESLMNDIDATSTLTR
	964.486	3	2890.42	0.0129	0	134.55	VLSANTEAPINVESLMNDIDATSTLTR	Oxidation (M)
	1001.85	3	3002.52	0.0076	1	77.59	KVLSANTEAPINVESLMNDIDATSTLTR
	1007.19	3	3018.52	0.0246	1	44.08	KVLSANTEAPINVESLMNDIDATSTLTR	Oxidation (M)
	1017.89	3	3050.65	-0.0039	1	19.79	VSVPLAEALEKAGLTIDQIDAVELVGGSTR
cloned protein	Sample ID	Protein Accession	Protein Description	Protein Score	Protein Mass	Matched Peptides	Protein Coverage
hsp71-like protein [Cryptococcus neoformans var. grubii H99]	70_Hsp71	2::AFR97929.1	hsp71-like protein [Cryptococcus neoformans var. grubii H99]	5234	69759	57	66.7
	Peptide exp mz	Peptide exp z	Peptide calc mr	Peptide delta	Peptide Misscleav	Peptide Score	Peptide Sequence	Peptide var Modi
	453.715	2	905.416	-0.0008	0	31.91	STMDPVEK
	490.24	2	978.466	-0.0007	0	39.89	EEFEGLQK
	506.259	2	1010.49	0.0173	0	61.16	LVSDMFSGR
	514.251	2	1026.48	0.0072	0	66.73	LVSDMFSGR	Oxidation (M)
	533.786	2	1065.55	0.0037	1	55.41	MLAEAEKFK
	585.328	2	1168.62	0.0173	0	81.8	FDLSGIPPAPR
	585.83	2	1169.64	0.0052	0	74.1	DAGAIAGLDVLR
	406.23	3	1215.66	0.012	2	49.24	GRLSKEEIER
	614.82	2	1227.62	0.0056	0	66.85	VEIIANDQGNR
	416.567	3	1246.67	0.0111	0	69.52	SGKPAIQVEYR
	624.348	2	1246.67	0.0149	0	66.42	SGKPAIQVEYR
	420.902	3	1259.67	0.0192	0	45.85	LVNHFVQEFK
	630.851	2	1259.67	0.0212	0	76.07	LVNHFVQEFK
	637.818	2	1273.62	0.0068	0	77.47	AEDEAAAATVQAK
	425.566	3	1273.67	0.006	1	42.87	STMDPVEKVLR
	641.79	2	1281.55	0.0108	0	73.34	FEDAEVQADMK
	649.778	2	1297.55	-0.0077	0	56.87	FEDAEVQADMK	Oxidation (M)
	658.359	2	1314.69	0.0177	0	63.71	ELEAVANPIMTK
	663.34	2	1324.65	0.0152	0	81.12	ETAEAYLGGTVSK
	666.354	2	1330.68	0.0141	0	77.11	ELEAVANPIMTK	Oxidation (M)
	449.588	3	1345.73	0.012	2	57.83	SNKITITNDKGR
	470.893	3	1409.65	0.0083	1	47.03	KFEDAEVQADMK
	705.837	2	1409.65	0.0107	1	83.81	KFEDAEVQADMK
	472.933	3	1415.77	0.0087	1	49.52	LVNHFVQEFKR
	709.396	2	1416.76	0.0207	0	118.04	SSVNEIVLVGGSTR
	476.221	3	1425.64	-0.002	1	47.37	KFEDAEVQADMK	Oxidation (M)
	713.835	2	1425.64	0.0109	1	37.08	KFEDAEVQADMK	Oxidation (M)
	743.844	2	1485.67	-0.0009	0	68.66	TTPSYVAFNDSER
	496.237	3	1485.67	0.0162	0	85.49	TTPSYVAFNDSER
	754.379	2	1506.72	0.0177	1	50.04	LVSDMFSGREPNR
	775.404	2	1548.78	0.0162	1	130.35	FKAEDEAAAATVQAK
	517.273	3	1548.78	0.0201	1	64.15	FKAEDEAAAATVQAK
	522.938	3	1565.78	0.0097	0	49.4	AVVTVPAYFNDSQR
	783.911	2	1565.78	0.0236	0	64.79	AVVTVPAYFNDSQR
	792.906	2	1583.79	0.0113	1	85.21	MKETAEAYLGGTVSK
	528.941	3	1583.79	0.0136	1	81.15	MKETAEAYLGGTVSK
	799.95	2	1597.88	0.0076	1	90.68	QATKDAGAIAGLDVLR
	533.642	3	1597.88	0.0261	1	76.21	QATKDAGAIAGLDVLR
	800.902	2	1599.78	0.0072	1	41.37	MKETAEAYLGGTVSK	Oxidation (M)
	534.274	3	1599.78	0.0174	1	67.85	MKETAEAYLGGTVSK	Oxidation (M)
	536.304	3	1605.87	0.0226	0	61.91	IFTPEEISSMVLIK
	803.954	2	1605.87	0.0252	0	94.02	IFTPEEISSMVLIK
	541.632	3	1621.86	0.0104	0	59.64	IFTPEEISSMVLIK	Oxidation (M)
	811.947	2	1621.86	0.0156	0	91.38	IFTPEEISSMVLIK	Oxidation (M)
	553.977	3	1658.89	0.0213	0	104.34	IINEPTAAAIAYGLDK
	830.463	2	1658.89	0.0238	0	121.08	IINEPTAAAIAYGLDK
	838.378	2	1674.72	0.0173	0	92.3	ATAGDTHLGGEDFDNR
	559.259	3	1674.72	0.0321	0	50.29	ATAGDTHLGGEDFDNR
	845.945	2	1689.87	0.0072	1	44.36	SGKPAIQVEYRGEEK
	564.306	3	1689.87	0.0261	1	56.93	SGKPAIQVEYRGEEK
	423.482	4	1689.87	0.0307	1	32.72	SGKPAIQVEYRGEEK
	571.279	3	1710.8	0.011	0	74.95	NQVAMNPYNTVFDAK
	856.422	2	1710.8	0.0254	0	133.36	NQVAMNPYNTVFDAK
	864.417	2	1726.8	0.0204	0	137.01	NQVAMNPYNTVFDAK	Oxidation (M)
	887.498	2	1772.96	0.018	1	120.34	IDKSSVNEIVLVGGSTR
	592.001	3	1772.96	0.0185	1	56.96	IDKSSVNEIVLVGGSTR
	894.506	2	1786.98	0.0141	1	58	IINEPTAAAIAYGLDKK
	596.678	3	1786.98	0.0307	1	90.44	IINEPTAAAIAYGLDKK
	613.317	3	1836.91	0.0166	1	72.62	KVDEVISSLDTMQSASK
	618.649	3	1852.91	0.0158	1	86.41	KVDEVISSLDTMQSASK	Oxidation (M)
	934.468	2	1866.9	0.0175	1	145.26	NQVAMNPYNTVFDAKR
	623.319	3	1866.9	0.0311	1	69.59	NQVAMNPYNTVFDAKR
	942.463	2	1882.9	0.0115	1	53.24	NQVAMNPYNTVFDAKR	Oxidation (M)
	628.646	3	1882.9	0.0174	1	95.71	NQVAMNPYNTVFDAKR	Oxidation (M)
	659.982	3	1976.91	0.0145	1	30.04	FEDAEVQADMKHWPFK
	495.241	4	1976.91	0.0249	1	46.54	FEDAEVQADMKHWPFK
	684.039	3	2049.07	0.025	1	68.68	GEEKIFTPEEISSMVLIK
	702.051	3	2103.12	0.0154	2	85.14	DSKIDKSSVNEIVLVGGSTR
	526.793	4	2103.12	0.0251	2	49.1	DSKIDKSSVNEIVLVGGSTR
	702.683	3	2105	0.0224	2	88.01	KFEDAEVQADMKHWPFK
	527.267	4	2105	0.0333	2	54.47	KFEDAEVQADMKHWPFK
	531.263	4	2121	0.0257	2	43.93	KFEDAEVQADMKHWPFK	Oxidation (M)
	1126.53	2	2251.02	0.0188	1	58.92	TTLSDNQDKFDSADHETLSK
	751.363	3	2251.02	0.0433	1	88.03	TTLSDNQDKFDSADHETLSK
	759.39	3	2275.14	0.0069	1	59.14	EEFEGLQKELEAVANPIMTK
	580.314	4	2317.22	0.0106	2	40.64	IINEPTAAAIAYGLDKKSEGEK
	774.734	3	2321.16	0.0235	2	93.08	MLAEAEKFKAEDEAAAATVQAK
	581.305	4	2321.16	0.0331	2	58.98	MLAEAEKFKAEDEAAAATVQAK
	780.06	3	2337.15	0.0053	2	44.03	MLAEAEKFKAEDEAAAATVQAK	Oxidation (M)
	585.302	4	2337.15	0.0253	2	59.79	MLAEAEKFKAEDEAAAATVQAK	Oxidation (M)
	476.832	5	2379.12	0.0062	2	25.75	TTLSDNQDKFDSADHETLSKK
	595.793	4	2379.12	0.0223	2	22.8	TTLSDNQDKFDSADHETLSKK
	794.079	3	2379.19	0.0257	1	119.19	LIGDAAKNQVAMNPYNTVFDAK
	799.407	3	2395.18	0.0149	1	88.24	LIGDAAKNQVAMNPYNTVFDAK	Oxidation (M)
	829.095	3	2484.25	0.0123	0	106.12	GVPQIEVSFDVDANGILNVNAADK
	1301.14	2	2600.24	0.0168	0	66.92	SEVFSTYSDNQPGVLIQVFEGER
	867.768	3	2600.24	0.0437	0	131.88	SEVFSTYSDNQPGVLIQVFEGER
	890.773	3	2669.27	0.0217	1	46.31	VDEVISSLDTMQSASKEEFEGLQK
	683.097	4	2728.33	0.0263	1	38.51	KSEVFSTYSDNQPGVLIQVFEGER
	910.461	3	2728.33	0.0273	1	123.42	KSEVFSTYSDNQPGVLIQVFEGER
	933.472	3	2797.37	0.0239	2	44.96	KVDEVISSLDTMQSASKEEFEGLQK
	700.36	4	2797.37	0.0403	2	74.66	KVDEVISSLDTMQSASKEEFEGLQK
	934.136	3	2799.37	0.0155	1	53.18	SEVFSTYSDNQPGVLIQVFEGERAK
	704.35	4	2813.36	0.0075	2	52.09	KVDEVISSLDTMQSASKEEFEGLQK	Oxidation (M)
	953.493	3	2857.45	0.012	1	82.34	GVPQIEVSFDVDANGILNVNAADKSTGK
	730.11	4	2916.38	0.0329	1	48.75	ATAGDTHLGGEDFDNRLVNHFVQEFK
	732.876	4	2927.47	0.0083	2	50.88	KSEVFSTYSDNQPGVLIQVFEGERAK
	984.494	3	2950.44	0.0159	0	146.49	TLSSAAQTSIEIDSLFDGIDFYTSITR
	656.557	5	3277.73	0.0198	2	53.26	SGKPAIQVEYRGEEKIFTPEEISSMVLIK
	868.446	4	3469.74	0.0175	2	54.14	NTTVPTKKSEVFSTYSDNQPGVLIQVFEGER
	992.502	4	3965.95	0.0283	2	54.53	VDEVISSLDTMQSASKEEFEGLQKELEAVANPIMTK
	996.496	4	3981.94	0.0099	2	33.69	VDEVISSLDTMQSASKEEFEGLQKELEAVANPIMTK	Oxidation (M)
	996.497	4	3981.94	0.0169	2	49.37	VDEVISSLDTMQSASKEEFEGLQKELEAVANPIMTK	Oxidation (M)
cloned protein	Sample ID	Protein Accession	Protein Description	Protein Score	Protein Mass	Matched Peptides	Protein Coverage
hsp72-like protein [Cryptococcus neoformans var. grubii H99]	70_Hsp72	2::AFR97952.1	hsp72-like protein [Cryptococcus neoformans var. grubii H99]	4633	69698	45	52.6
	Peptide exp mz	Peptide exp z	Peptide calc mr	Peptide delta	Peptide Misscleav	Peptide Score	Peptide Sequence	Peptide var Modi
	498.24	2	994.461	0.0045	0	47.76	EEFDSLQK
	506.259	2	1010.49	0.0182	0	64.65	LVSDMFSGR
	514.251	2	1026.48	0.0068	0	74.41	LVSDMFSGR	Oxidation (M)
	533.785	2	1065.55	0.0021	1	45.72	MLAEAEKFK
	356.193	3	1065.55	0.0053	1	59.04	MLAEAEKFK
	585.829	2	1169.64	0.0026	0	97	DAGAIAGLDVLR
	592.335	2	1182.64	0.0149	0	70.93	FELSGIPPAPR
	625.289	2	1248.56	0.0016	0	31.64	FDSADHETLSK
	420.898	3	1259.67	0.0052	0	45.94	LVNHFVQEFK
	630.852	2	1259.67	0.0223	0	67.96	LVNHFVQEFK
	634.294	2	1266.56	0.0184	0	87.12	FNDAEVQADMK
	637.819	2	1273.62	0.0076	0	72.58	AEDEAAAATVQAK
	642.286	2	1282.55	0.0066	0	94.01	FNDAEVQADMK	Oxidation (M)
	651.355	2	1300.67	0.0256	0	62.72	ELEGVANPIMTK
	659.343	2	1316.66	0.0078	0	66.19	ELEGVANPIMTK	Oxidation (M)
	663.342	2	1324.65	0.0176	0	77.83	ETAEAYLGGTVSK
	465.894	3	1394.65	0.0118	1	51.81	KFNDAEVQADMK
	698.338	2	1394.65	0.0121	1	101.12	KFNDAEVQADMK
	471.224	3	1410.64	0.004	1	62	KFNDAEVQADMK	Oxidation (M)
	706.336	2	1410.64	0.013	1	26.3	KFNDAEVQADMK	Oxidation (M)
	354.952	4	1415.77	0.0111	1	44.24	LVNHFVQEFKR
	709.395	2	1416.76	0.0175	0	118.23	SSVNEIVLVGGSTR
	743.849	2	1485.67	0.0102	0	74.05	TTPSYVAFNDSER
	498.237	3	1491.68	0.0061	1	48.99	DKFDSADHETLSK
	746.855	2	1491.68	0.0108	1	16.17	DKFDSADHETLSK
	754.378	2	1506.72	0.0158	1	44.61	LVSDMFSGREPNR
	508.587	3	1522.72	0.0194	1	28.49	LVSDMFSGREPNR	Oxidation (M)
	517.271	3	1548.78	0.0132	1	61.76	FKAEDEAAAATVQAK
	775.405	2	1548.78	0.0164	1	130.48	FKAEDEAAAATVQAK
	522.939	3	1565.78	0.011	0	49.67	AVVTVPAYFNDSQR
	783.912	2	1565.78	0.0265	0	64.82	AVVTVPAYFNDSQR
	528.278	3	1581.8	0.0151	0	70.64	TFTPEEISSMVLTK
	791.918	2	1581.8	0.0257	0	97.82	TFTPEEISSMVLTK
	792.906	2	1583.79	0.0102	1	80.78	MKETAEAYLGGTVSK
	528.94	3	1583.79	0.0108	1	72.51	MKETAEAYLGGTVSK
	533.609	3	1597.79	0.0154	0	50.25	TFTPEEISSMVLTK	Oxidation (M)
	799.912	2	1597.79	0.0184	0	94.83	TFTPEEISSMVLTK	Oxidation (M)
	533.64	3	1597.88	0.0206	1	74.56	QATKDAGAIAGLDVLR
	800.904	2	1599.78	0.0122	1	53.01	MKETAEAYLGGTVSK	Oxidation (M)
	534.273	3	1599.78	0.0149	1	64.7	MKETAEAYLGGTVSK	Oxidation (M)
	553.975	3	1658.89	0.0155	0	91.2	IINEPTAAAIAYGLDK
	830.462	2	1658.89	0.0211	0	120.48	IINEPTAAAIAYGLDK
	415.99	4	1659.92	0.0112	2	41.57	GGKPVIKVEYKGEEK
	838.377	2	1674.72	0.0162	0	92.17	ATAGDTHLGGEDFDNR
	559.258	3	1674.72	0.028	0	48.61	ATAGDTHLGGEDFDNR
	856.417	2	1710.8	0.0166	0	120.81	NQVAMNPYNTVFDAK
	571.281	3	1710.8	0.0188	0	77.65	NQVAMNPYNTVFDAK
	864.415	2	1726.8	0.0173	0	137.02	NQVAMNPYNTVFDAK	Oxidation (M)
	586.631	3	1756.87	0.0057	0	56.75	VEEVIHALDTMQSASK
	592.001	3	1772.96	0.0174	1	53.74	IDKSSVNEIVLVGGSTR
	887.501	2	1772.96	0.0239	1	113.57	IDKSSVNEIVLVGGSTR
	596.672	3	1786.98	0.0113	1	87.71	IINEPTAAAIAYGLDKK
	894.509	2	1786.98	0.0205	1	83.66	IINEPTAAAIAYGLDKK
	934.471	2	1866.9	0.0229	1	121.53	NQVAMNPYNTVFDAKR
	623.319	3	1866.9	0.031	1	26.04	NQVAMNPYNTVFDAKR
	942.464	2	1882.9	0.0144	1	16.25	NQVAMNPYNTVFDAKR	Oxidation (M)
	628.647	3	1882.9	0.0198	1	101.09	NQVAMNPYNTVFDAKR	Oxidation (M)
	629.331	3	1884.96	0.0086	1	61.78	KVEEVIHALDTMQSASK
	654.982	3	1961.91	0.016	1	77.59	FNDAEVQADMKHWPFK
	491.491	4	1961.91	0.0261	1	67.71	FNDAEVQADMKHWPFK
	495.488	4	1977.9	0.0203	1	43.54	FNDAEVQADMKHWPFK	Oxidation (M)
	676.01	3	2025	0.0118	1	68.35	GEEKTFTPEEISSMVLTK
	697.679	3	2090	0.0109	2	62.07	KFNDAEVQADMKHWPFK
	523.515	4	2090	0.0274	2	55.98	KFNDAEVQADMKHWPFK
	702.054	3	2103.12	0.0237	2	57.15	DSKIDKSSVNEIVLVGGSTR
	563.778	4	2251.06	0.0242	2	44.87	TTLSDNKDKFDSADHETLSK
	751.37	3	2251.06	0.0282	2	72.75	TTLSDNKDKFDSADHETLSK
	451.226	5	2251.06	0.0312	2	51.5	TTLSDNKDKFDSADHETLSK
	765.383	3	2293.11	0.0114	1	32.72	EEFDSLQKELEGVANPIMTK	Oxidation (M)
	774.736	3	2321.16	0.0302	2	95.33	MLAEAEKFKAEDEAAAATVQAK
	581.306	4	2321.16	0.0359	2	72.26	MLAEAEKFKAEDEAAAATVQAK
	780.061	3	2337.15	0.0091	2	58.09	MLAEAEKFKAEDEAAAATVQAK	Oxidation (M)
	585.302	4	2337.15	0.0253	2	56.94	MLAEAEKFKAEDEAAAATVQAK	Oxidation (M)
	849.102	3	2544.27	0.0175	2	14.06	VEYKGEEKTFTPEEISSMVLTK
	637.081	4	2544.27	0.0261	2	65.16	VEYKGEEKTFTPEEISSMVLTK
	1301.14	2	2600.24	0.0208	0	65.35	SEVFSTYSDNQPGVLIQVFEGER
	867.764	3	2600.24	0.0312	0	131.85	SEVFSTYSDNQPGVLIQVFEGER
	683.095	4	2728.33	0.0152	1	55.78	KSEVFSTYSDNQPGVLIQVFEGER
	910.46	3	2728.33	0.0245	1	119.71	KSEVFSTYSDNQPGVLIQVFEGER
	573.292	5	2861.41	0.0133	2	25.34	KVEEVIHALDTMQSASKEEFDSLQK
	716.365	4	2861.41	0.0182	2	103.04	KVEEVIHALDTMQSASKEEFDSLQK
	730.109	4	2916.38	0.0292	1	48.82	ATAGDTHLGGEDFDNRLVNHFVQEFK
	989.167	3	2964.46	0.0189	0	78.23	TLSSAAQTTIEIDSLFDGIDFYTSITR
	769.132	4	3072.48	0.018	2	15.2	ATAGDTHLGGEDFDNRLVNHFVQEFKR
cloned protein	Sample ID	Protein Accession	Protein Description	Protein Score	Protein Mass	Matched Peptides	Protein Coverage
hsp75-like protein [Cryptococcus neoformans var. grubii H99]	67_Hsp75	2::AFR92468.1	hsp75-like protein [Cryptococcus neoformans var. grubii H99]	4318	67372	51	63.7
	Peptide exp mz	Peptide exp z	Peptide calc mr	Peptide delta	Peptide Misscleav	Peptide Score	Peptide Sequence	Peptide var Modi
	452.73	2	903.43	0.0163	0	67.87	LDISDDAR
	370.526	3	1108.55	0.0053	2	32.12	RYDDADVKK
	564.799	2	1127.58	0.0068	0	41.57	HWPFSVIDK
	378.538	3	1132.57	0.0194	1	54.8	TKLDISDDAR
	567.304	2	1132.57	0.0206	1	62.11	TKLDISDDAR
	584.316	2	1166.6	0.0192	0	75.81	FEEINAVAFK
	390.58	3	1168.72	-0.0008	2	41.88	VLKDSKIPAAK
	592.844	2	1183.66	0.0173	0	102.7	DAGAIAGLEVLR
	593.84	2	1185.65	0.0179	0	66.6	AQITIQNSVGR
	405.571	3	1213.69	0.0007	1	47.83	STVDPVEKVLK
	614.829	2	1227.62	0.022	0	80.91	VEIIANDQGNR
	615.842	2	1229.66	0.0072	0	96.2	VDDIVLVGGSTR
	624.838	2	1247.64	0.0175	0	83.92	LSSEEIQAMIK
	421.23	3	1260.67	0.0014	2	58.97	KTKLDISDDAR
	631.345	2	1260.67	0.0071	2	61.01	KTKLDISDDAR
	632.832	2	1263.64	0.0115	0	83.85	LSSEEIQAMIK	Oxidation (M)
	438.926	3	1313.74	0.0157	1	68.53	KAQITIQNSVGR
	657.887	2	1313.74	0.0172	1	118.17	KAQITIQNSVGR
	332.662	4	1326.61	0.0066	2	36.99	YDDADVKKDMK
	664.318	2	1326.61	0.008	2	33.67	YDDADVKKDMK
	443.217	3	1326.61	0.0172	2	37.84	YDDADVKKDMK
	678.363	2	1354.69	0.0236	0	87.67	IQSLVSEYFGGR
	681.328	2	1360.64	0.0063	0	102.05	LEQEDATADELK
	465.588	3	1393.74	0.0055	1	61.93	ARFEEINAVAFK
	697.881	2	1393.74	0.0122	1	80.51	ARFEEINAVAFK
	729.357	2	1456.68	0.0165	0	83.85	TTPSYVAFTEGER
	745.379	2	1488.73	0.012	1	74.96	LEQEDATADELKK
	497.257	3	1488.73	0.0189	1	92.05	LEQEDATADELKK
	501.589	3	1501.74	0.0079	1	33.76	DMKHWPFSVIDK
	515.623	3	1543.85	0.0016	2	28.01	STVDPVEKVLKDSK
	386.973	4	1543.85	0.016	2	42.6	STVDPVEKVLKDSK
	517.947	3	1550.8	0.0171	0	49.37	TFSPQEISAMVLTK
	776.422	2	1550.8	0.0275	0	98.17	TFSPQEISAMVLTK
	522.941	3	1565.78	0.0174	0	62.09	AVVTVPAYFNDSQR
	783.911	2	1565.78	0.0245	0	68.79	AVVTVPAYFNDSQR
	523.271	3	1566.8	-0.0062	0	64.44	TFSPQEISAMVLTK	Oxidation (M)
	784.416	2	1566.8	0.0205	0	90.31	TFSPQEISAMVLTK	Oxidation (M)
	799.472	2	1596.92	0.0094	1	71.74	LATKDAGAIAGLEVLR
	533.319	3	1596.92	0.0165	1	70.4	LATKDAGAIAGLEVLR
	814.385	2	1626.74	0.014	0	87.73	DGSPYVEVDYLNEK
	552.637	3	1654.88	0.0131	0	59.37	LLGEFELSGIPPMPR
	828.452	2	1654.88	0.0141	0	105.01	LLGEFELSGIPPMPR
	555.281	3	1662.8	0.0177	0	75.9	NQSAMNPLNTIFDAK
	832.421	2	1662.8	0.0242	0	129.58	NQSAMNPLNTIFDAK
	836.447	2	1670.87	0.0102	0	93.45	LLGEFELSGIPPMPR	Oxidation (M)
	557.969	3	1670.87	0.0158	0	39.91	LLGEFELSGIPPMPR	Oxidation (M)
	840.416	2	1678.8	0.0182	0	108.79	NQSAMNPLNTIFDAK	Oxidation (M)
	560.646	3	1678.9	0.0207	1	56.91	KTFSPQEISAMVLTK
	565.317	3	1692.92	0.0092	1	29.59	IPKIQSLVSEYFGGR
	847.955	2	1693.88	0.0163	1	78.86	KAVVTVPAYFNDSQR
	565.64	3	1693.88	0.0197	1	80	KAVVTVPAYFNDSQR
	565.976	3	1694.89	0.0164	1	57.34	KTFSPQEISAMVLTK	Oxidation (M)
	855.998	2	1709.97	0.0136	1	26.57	IPAAKVDDIVLVGGSTR
	571.005	3	1709.97	0.0271	1	51.58	IPAAKVDDIVLVGGSTR
	436.212	4	1740.81	0.0133	2	69.7	DAEQFKNADKDFSAR
	581.284	3	1740.81	0.0235	2	59.45	DAEQFKNADKDFSAR
	585.955	3	1754.84	0.0063	1	49.98	DGSPYVEVDYLNEKK
	878.431	2	1754.84	0.0101	1	54.3	DGSPYVEVDYLNEKK
	894.98	2	1787.93	0.0152	0	128.62	IINEPTAAAIAYGLDEK
	596.992	3	1787.93	0.0238	0	87.49	IINEPTAAAIAYGLDEK
	901.961	2	1801.89	0.0119	1	21.74	ALEKLEQEDATADELK
	601.646	3	1801.89	0.0229	1	63.46	ALEKLEQEDATADELK
	910.467	2	1818.9	0.0147	1	120.23	NQSAMNPLNTIFDAKR
	607.315	3	1818.9	0.0198	1	84.01	NQSAMNPLNTIFDAKR
	918.463	2	1834.9	0.0126	1	87.04	NQSAMNPLNTIFDAKR	Oxidation (M)
	612.65	3	1834.9	0.03	1	81.91	NQSAMNPLNTIFDAKR	Oxidation (M)
	966.005	2	1929.99	0.0064	2	37.58	ALEKLEQEDATADELKK
	644.348	3	1929.99	0.0335	2	83.71	ALEKLEQEDATADELKK
	483.514	4	1929.99	0.0379	2	67.35	ALEKLEQEDATADELKK
	656.338	3	1965.97	0.0199	1	79.49	LSSEEIQAMIKDAEQFK
	661.67	3	1981.97	0.0218	1	54.45	LSSEEIQAMIKDAEQFK	Oxidation (M)
	675.022	3	2022.03	0.013	1	29.22	FEEINAVAFKSTVDPVEK
	681.055	3	2040.12	0.022	2	54.71	DSKIPAAKVDDIVLVGGSTR
	511.044	4	2040.12	0.0259	2	33.14	DSKIPAAKVDDIVLVGGSTR
	1063.55	2	2125.07	0.0101	1	18.23	TTPSYVAFTEGERLIGDAAK
	601.042	4	2400.1	0.0417	0	39.33	ATAGDTHLGGEDFDNNLLEHFK
	811.751	3	2432.21	0.0229	1	44.25	IINEPTAAAIAYGLDEKTEEER
	1231.58	2	2461.15	0.0055	0	110	VFTTVEDNQTTVMFPVYEGER
	821.395	3	2461.15	0.0154	0	112.04	VFTTVEDNQTTVMFPVYEGER
	1239.58	2	2477.14	0.0064	0	71.68	VFTTVEDNQTTVMFPVYEGER	Oxidation (M)
	826.726	3	2477.14	0.0135	0	109.34	VFTTVEDNQTTVMFPVYEGER	Oxidation (M)
	1288.65	2	2575.28	0.0123	0	60.25	SINPDEAVAYGAAVQAAVLTGQTSDK
	859.441	3	2575.28	0.0241	0	116.43	SINPDEAVAYGAAVQAAVLTGQTSDK
	902.439	3	2704.28	0.0146	1	92.02	SRVFTTVEDNQTTVMFPVYEGER
	907.773	3	2720.28	0.0211	1	78.2	SRVFTTVEDNQTTVMFPVYEGER	Oxidation (M)
	685.09	4	2736.31	0.0245	1	33.72	HWPFSVIDKDGSPYVEVDYLNEK
	573.891	5	2864.4	0.0166	2	16.66	HWPFSVIDKDGSPYVEVDYLNEKK
	717.112	4	2864.4	0.0169	2	61.46	HWPFSVIDKDGSPYVEVDYLNEKK
	719.849	4	2875.34	0.0254	1	35.77	ATAGDTHLGGEDFDNNLLEHFKAEFK
	983.821	3	2948.43	0.0165	0	127.56	TLSSVTQTTVEVDSLYQGTDFSSNITR
cloned protein	Sample ID	Protein Accession	Protein Description	Protein Score	Protein Mass	Matched Peptides	Protein Coverage
ketol-acid reductoisomerase, mitochondrial [Cryptococcus neoformans var. grubii H99]	44_KAD	2::AFR96043.1	ketol-acid reductoisomerase, mitochondrial [Cryptococcus neoformans var. grubii H99]	1698	44371	31	76.3
	Peptide exp mz	Peptide exp z	Peptide calc mr	Peptide delta	Peptide Misscleav	Peptide Score	Peptide Sequence	Peptide var Modi
	422.717	2	843.413	0.0076	0	46.35	ADWPLDK
	426.735	2	851.439	0.0167	0	45.84	TLDFAGTK
	429.234	2	856.444	0.0099	0	50.32	GALDWAPK
	504.768	2	1007.51	0.0069	1	35.94	RSLEFNSR
	507.289	2	1012.55	0.0175	1	39.09	RGALDWAPK
	534.821	2	1067.62	0.0053	0	66.56	DVDVILVAPK
	561.302	2	1120.59	0.002	0	52.65	SYSLLSGAAPR
	390.575	3	1168.69	0.0102	1	60.69	DNGLKVIVGVR
	585.361	2	1168.69	0.0142	1	41.99	DNGLKVIVGVR
	615.796	2	1229.56	0.0215	0	64.85	EVYSDLYGER
	426.573	3	1276.69	0.0095	1	55.33	RSYSLLSGAAPR
	766.407	2	1530.79	0.0118	0	52.08	TLYFAHGFSVVYK
	511.275	3	1530.79	0.0147	0	42.35	TLYFAHGFSVVYK
	780.378	2	1558.73	0.0151	0	70.44	ELDEIDNQEIWR
	814.427	2	1626.83	0.0135	1	99.07	TLDFAGTKEVVYER
	543.29	3	1626.83	0.023	1	70.6	TLDFAGTKEVVYER
	546.949	3	1637.81	0.0173	1	60.57	ADWPLDKLQDYFK
	574.639	3	1720.88	0.0156	0	71.38	EANLPVFEALYNSVR
	861.455	2	1720.88	0.0171	0	109.46	EANLPVFEALYNSVR
	880.459	2	1758.89	0.0138	0	104.8	GINSSIAVYQDVTGHAK
	587.313	3	1758.89	0.026	0	82.27	GINSSIAVYQDVTGHAK
	666.364	3	1996.04	0.0274	1	79.91	FKEANLPVFEALYNSVR
	505.017	4	2016.03	0.0121	1	50.93	GINSSIAVYQDVTGHAKEK
	518.545	4	2070.14	0.0135	1	26.64	EDTHVVPPKDVDVILVAPK
	691.057	3	2070.14	0.0143	1	51.22	EDTHVVPPKDVDVILVAPK
	694.702	3	2081.08	0.0045	0	29.93	GVLMGGIQGMFLAQYEVLR
	697.035	3	2088.08	0.0045	0	74.41	AVALGIAVGSGYLYETTFEK
	1045.05	2	2088.08	0.0083	0	112.76	AVALGIAVGSGYLYETTFEK
	700.034	3	2097.08	0.0067	0	45.76	GVLMGGIQGMFLAQYEVLR	Oxidation (M)
	705.368	3	2113.07	0.0134	0	62.06	GVLMGGIQGMFLAQYEVLR	2 Oxidation (M)
	725.019	3	2172.03	0.0021	1	67.2	EDLQKELDEIDNQEIWR
	730.689	3	2189.03	0.0174	0	56.12	NDTLAMIGYGSQGHGQSLNAR
	736.02	3	2205.02	0.0141	0	46.33	NDTLAMIGYGSQGHGQSLNAR	Oxidation (M)
	782.749	3	2345.22	0.0111	1	52.6	EKAVALGIAVGSGYLYETTFEK
	1229.1	2	2456.19	0.0063	0	25.67	QAQEDGWVPGETLFDIPEAINK
	819.745	3	2456.19	0.0258	0	74.34	QAQEDGWVPGETLFDIPEAINK
	649.074	4	2592.25	0.0199	2	49.39	TYREDLQKELDEIDNQEIWR
	661.339	4	2641.31	0.0146	2	36.29	FKEANLPVFEALYNSVRDGSETR
	701.349	4	2801.35	0.0156	0	33.87	NGHSPSEAFNETVEEATQSLFPLIGK
	934.798	3	2801.35	0.0211	0	115.34	NGHSPSEAFNETVEEATQSLFPLIGK
	943.509	3	2827.48	0.0255	0	74.94	GTIIMNLLSDAAQSQTWNEIAPLITK
	948.835	3	2843.47	0.0103	0	41.74	GTIIMNLLSDAAQSQTWNEIAPLITK	Oxidation (M)
	977.488	3	2929.45	-0.0026	1	37.63	KNGHSPSEAFNETVEEATQSLFPLIGK
	733.37	4	2929.45	0.004	1	68.47	KNGHSPSEAFNETVEEATQSLFPLIGK
	746.866	4	2983.42	0.0123	1	24.11	LQDYFKNDTLAMIGYGSQGHGQSLNAR
cloned protein	Sample ID	Protein Accession	Protein Description	Protein Score	Protein Mass	Matched Peptides	Protein Coverage
mannose-1-phosphate guanyltransferase [Cryptococcus neoformans var. grubii H99]	40_M1P-G	2::AFR98009.2	mannose-1-phosphate guanyltransferase [Cryptococcus neoformans var. grubii H99]	915	40211	14	60.2
	Peptide exp mz	Peptide exp z	Peptide calc mr	Peptide delta	Peptide Misscleav	Peptide Score	Peptide Sequence	Peptide var Modi
	538.783	2	1075.55	-0.0005	0	74.11	SISSSITEPR
	552.336	2	1102.65	0.0071	0	60.56	ALILVGGFGTR
	683.403	2	1364.79	0.0056	0	61.77	AMILHQIEALVK
	455.939	3	1364.79	0.0097	0	36.13	AMILHQIEALVK
	691.402	2	1380.78	0.0095	0	99.94	AMILHQIEALVK	Oxidation (M)
	461.273	3	1380.78	0.0168	0	55.62	AMILHQIEALVK	Oxidation (M)
	710.895	2	1419.75	0.024	0	71.43	FVEKPVEFVGNR
	474.266	3	1419.75	0.0249	0	58.25	FVEKPVEFVGNR
	758.418	2	1514.82	0.0029	0	51.04	VENITVLGDDVTIK
	514.605	3	1540.79	0.0036	0	50.57	DELYVNGASVLPHK
	564.643	3	1690.9	0.0033	0	77.11	INAGIYIFNPSVLDR
	846.463	2	1690.9	0.0065	0	102.4	INAGIYIFNPSVLDR
	999.996	2	1997.97	0.0075	0	52.78	DHSWIANSIVGWNSTVGR
	667.004	3	1997.97	0.0197	0	91.13	DHSWIANSIVGWNSTVGR
	1101.6	2	2201.17	0.0144	0	27.27	VAEPSAYGVVVTKPNSTVIDR
	734.744	3	2201.17	0.0405	0	83.33	VAEPSAYGVVVTKPNSTVIDR
	600.85	4	2399.36	0.0083	1	47.59	AGVKDIVLAVNYRPEVMVSVLK
	604.85	4	2415.36	0.0152	1	35.88	AGVKDIVLAVNYRPEVMVSVLK	Oxidation (M)
	715.402	4	2857.57	0.01	1	29.31	INAGIYIFNPSVLDRIELRPTSIEK
	760.406	4	3037.6	-0.0027	1	43.74	VENITVLGDDVTIKDELYVNGASVLPHK
	1063.53	3	3187.54	0.017	0	31.61	EIFPAIAADQQLHSFDLQGFWMDVGQPK
	1094.23	3	3279.65	0.0172	0	57.34	WVYGGNVMVDPSAEIDPTAVIGPNVVIGPDAK
	1099.56	3	3295.64	0.018	0	24.77	WVYGGNVMVDPSAEIDPTAVIGPNVVIGPDAK	Oxidation (M)
cloned protein	Sample ID	Protein Accession	Protein Description	Protein Score	Protein Mass	Matched Peptides	Protein Coverage
phosphoglucomutase [Cryptococcus neoformans var. grubii H99]	61_PGM	2::AFR98550.2	phosphoglucomutase [Cryptococcus neoformans var. grubii H99]	3069	60675	37	71.8
	Peptide exp mz	Peptide exp z	Peptide calc mr	Peptide delta	Peptide Misscleav	Peptide Score	Peptide Sequence	Peptide var Modi
	515.287	2	1028.55	0.0046	1	46.66	LYVEKYSK
	343.864	3	1028.55	0.0173	1	40.46	LYVEKYSK
	528.274	2	1054.53	0.0004	0	40.33	SIFDFDAIK
	366.872	3	1097.59	0.0078	0	36.81	IGEFTHGPLK
	549.811	2	1097.59	0.0195	0	60.97	IGEFTHGPLK
	553.801	2	1105.57	0.014	0	85.41	LSGTGSSGATIR
	564.271	2	1126.52	0.0054	0	92.94	FFGNLMDAGR
	572.272	2	1142.52	0.0118	0	91.56	FFGNLMDAGR	Oxidation (M)
	628.355	2	1254.68	0.014	0	67.01	QINLPDLDLSK
	645.349	2	1288.67	0.0131	0	88	SMPTSGAIDIVAK
	653.349	2	1304.66	0.0195	0	83.83	SMPTSGAIDIVAK	Oxidation (M)
	681.372	2	1360.7	0.0264	0	68.3	GLEVFEVPTGWK
	479.931	3	1436.77	0.0062	0	70.29	YFSPEATQIILR
	719.4	2	1436.77	0.0192	0	105.85	YFSPEATQIILR
	776.833	2	1551.64	0.0083	0	87.81	ENIEFGAASDGDGDR
	787.922	2	1573.81	0.0169	1	136.52	SMPTSGAIDIVAKER
	525.62	3	1573.81	0.0248	1	104.31	SMPTSGAIDIVAKER
	394.969	4	1575.84	0.0092	0	47.08	TKPYSGQKPGTSGLR
	788.932	2	1575.84	0.0116	0	16.22	TKPYSGQKPGTSGLR
	526.292	3	1575.84	0.0173	0	59.62	TKPYSGQKPGTSGLR
	530.946	3	1589.81	0.0081	1	99.03	SMPTSGAIDIVAKER	Oxidation (M)
	795.917	2	1589.81	0.0107	1	110.31	SMPTSGAIDIVAKER	Oxidation (M)
	549.627	3	1645.85	0.0139	1	58.27	ERGLEVFEVPTGWK
	563.654	3	1687.94	0.0008	0	36.66	VTIVDPVSNYIDLLK
	844.983	2	1687.94	0.0118	0	103.98	VTIVDPVSNYIDLLK
	613.654	3	1837.91	0.0245	0	59.44	EKPGSGINDVLMQHWK
	460.493	4	1837.91	0.0304	0	37.16	EKPGSGINDVLMQHWK
	464.489	4	1853.91	0.0176	0	24.23	EKPGSGINDVLMQHWK	Oxidation (M)
	618.983	3	1853.91	0.0191	0	62.87	EKPGSGINDVLMQHWK	Oxidation (M)
	636.964	3	1907.85	0.0199	1	86.39	VEKENIEFGAASDGDGDR
	954.942	2	1907.85	0.0201	1	25.16	VEKENIEFGAASDGDGDR
	492.512	4	1966.01	0.0114	1	25.86	EKPGSGINDVLMQHWKK
	989.01	2	1975.99	0.0156	0	112.75	GAFVTPSDSVAIIADWAEK
	659.677	3	1975.99	0.0197	0	66.46	GAFVTPSDSVAIIADWAEK
	1016.09	2	2030.16	0.007	0	53.51	HVILGQNAILSTPAGSALIR
	677.737	3	2030.16	0.0245	0	119.31	HVILGQNAILSTPAGSALIR
	1042.04	2	2082.05	0.0099	0	39.38	VMSHLSELFASSGFVGSSLK
	695.029	3	2082.05	0.0195	0	97.5	VMSHLSELFASSGFVGSSLK
	700.357	3	2098.04	0.0077	0	96.03	VMSHLSELFASSGFVGSSLK	Oxidation (M)
	759.008	3	2273.99	0.0161	1	27.11	ENIEFGAASDGDGDRNMIYGK	Oxidation (M)
	764.758	3	2291.23	0.0241	1	109.45	TIVVGGDGRYFSPEATQIILR
	766.052	3	2295.11	0.0209	0	113.74	TDGGILLTASHNPGGPDNDFGIK
	779.101	3	2334.26	0.0236	1	35.96	QINLPDLDLSKIGEFTHGPLK
	584.58	4	2334.26	0.0329	1	45.46	QINLPDLDLSKIGEFTHGPLK
	824.08	3	2469.22	0.0032	1	51.53	GLEVFEVPTGWKFFGNLMDAGR
	829.414	3	2485.21	0.0094	1	40.66	GLEVFEVPTGWKFFGNLMDAGR	Oxidation (M)
	872.413	3	2614.2	0.0193	2	31.7	VEKENIEFGAASDGDGDRNMIYGK
	654.568	4	2614.2	0.0473	2	41.43	VEKENIEFGAASDGDGDRNMIYGK
	875.455	3	2623.32	0.0193	1	37.27	SLKTDGGILLTASHNPGGPDNDFGIK
	656.847	4	2623.32	0.0332	1	66.9	SLKTDGGILLTASHNPGGPDNDFGIK
	877.742	3	2630.19	0.0116	2	16.61	VEKENIEFGAASDGDGDRNMIYGK	Oxidation (M)
	658.562	4	2630.19	0.0275	2	35.29	VEKENIEFGAASDGDGDRNMIYGK	Oxidation (M)
	901.472	3	2701.38	0.0121	0	55.12	DESEYGNDAQVGLKPLIEVALNISK
	692.888	4	2767.52	0.0048	1	68.63	IGEFTHGPLKVTIVDPVSNYIDLLK
	935.452	3	2803.32	0.0163	0	128.89	VAEADNFSYTDPIDGSVSTNQGLYIK
	717.878	4	2867.47	0.0089	0	33.97	NWLHNTTPKPTVLFDALNGVTGPYGR
	732.105	4	2924.38	0.012	0	48.45	IFQQEHYTENFVQAIFSAMPGGPEGK
	975.807	3	2924.38	0.0173	0	101.37	IFQQEHYTENFVQAIFSAMPGGPEGK
	981.137	3	2940.38	0.014	0	106.93	IFQQEHYTENFVQAIFSAMPGGPEGK	Oxidation (M)
	736.105	4	2940.38	0.016	0	62.82	IFQQEHYTENFVQAIFSAMPGGPEGK	Oxidation (M)
	751.114	4	3000.41	0.017	0	40.75	FNTANGGPAPEDVTNAIHEIADSIQEYK
	1001.15	3	3000.41	0.0184	0	93.83	FNTANGGPAPEDVTNAIHEIADSIQEYK
	770.903	4	3079.57	0.0106	1	85.67	YSKDESEYGNDAQVGLKPLIEVALNISK
	788.896	4	3151.54	0.0111	1	50.22	VKIFQQEHYTENFVQAIFSAMPGGPEGK
	792.894	4	3167.54	0.0094	1	75.45	VKIFQQEHYTENFVQAIFSAMPGGPEGK	Oxidation (M)
	1165.88	3	3494.61	0.0137	1	38.82	VAEADNFSYTDPIDGSVSTNQGLYIKFEDGSR
	874.664	4	3494.61	0.015	1	49.29	VAEADNFSYTDPIDGSVSTNQGLYIKFEDGSR
	743.395	5	3711.92	0.0154	2	21.63	LYVEKYSKDESEYGNDAQVGLKPLIEVALNISK
cloned protein	Sample ID	Protein Accession	Protein Description	Protein Score	Protein Mass	Matched Peptides	Protein Coverage
pyruvate decarboxylase [Cryptococcus neoformans var. grubii H99]	68_PyDe	2::AFR97558.1	pyruvate decarboxylase [Cryptococcus neoformans var. grubii H99]	1144	68079	24	38
	Peptide exp mz	Peptide exp z	Peptide calc mr	Peptide delta	Peptide Misscleav	Peptide Score	Peptide Sequence	Peptide var Modi
	435.25	2	868.477	0.0091	0	62.04	GDAPAGLIR
	461.751	2	921.474	0.0129	0	68.08	FGMALEVR
	469.745	2	937.469	0.0066	0	83.08	FGMALEVR	Oxidation (M)
	478.737	2	955.447	0.0118	0	55.99	FFETPMGK
	486.731	2	971.442	0.0056	0	54.46	FFETPMGK	Oxidation (M)
	502.784	2	1003.55	0.0008	0	47.59	LIEVFMPR
	510.788	2	1019.55	0.0139	0	57.6	LIEVFMPR	Oxidation (M)
	512.263	2	1022.51	0.002	0	30.38	HEWLWPR
	525.797	2	1049.57	0.0094	1	51.5	FGMALEVRK
	570.31	2	1138.59	0.0182	0	58.14	SVDSPVVPDPK
	641.812	2	1281.59	0.0222	0	97.2	TPTSWTEAFDK
	699.436	2	1396.84	0.0133	0	47.48	TILPLLRPAFEK
	466.63	3	1396.84	0.0244	0	39.29	TILPLLRPAFEK
	745.865	2	1489.7	0.011	0	76.54	LLDDEEFNKPDR
	497.585	3	1489.7	0.0282	0	82.91	LLDDEEFNKPDR
	522.603	3	1564.78	0.0083	1	40.62	GDEIKHEWLWPR
	398.208	4	1588.81	-0.0018	2	40.94	QSKGQSVEQKVEDK
	530.612	3	1588.81	0.0086	2	27.75	QSKGQSVEQKVEDK
	537.616	3	1609.82	0.007	1	39.85	VEDKSVDSPVVPDPK
	807.383	2	1612.74	0.0151	0	117.33	SDFNSGSFSVNIDPK
	812.919	2	1623.81	0.0097	1	46.2	TPTSWTEAFDKTLK
	542.288	3	1623.81	0.0294	1	97.48	TPTSWTEAFDKTLK
	828.431	2	1654.85	0.0021	0	111.54	EVESSDFVLYVGALK
	859.009	2	1715.99	0.0097	0	55.15	VPVLHIVGAPSTSLQAK
	573.012	3	1715.99	0.022	0	98.08	VPVLHIVGAPSTSLQAK
	618.329	3	1851.95	0.0176	0	54.54	TLHQSYAIHTPQELSK
	464.001	4	1851.95	0.0255	0	48.16	TLHQSYAIHTPQELSK
	619.019	3	1854.02	0.0173	1	45.79	LIEVFMPRGDAPAGLIR
	624.351	3	1870.01	0.0164	1	49.09	LIEVFMPRGDAPAGLIR	Oxidation (M)
	712.361	3	2134.05	0.014	0	87.3	GVHPYIFVLNNDGYEIER
	592.559	4	2366.2	0.0106	2	43.55	GQSVEQKVEDKSVDSPVVPDPK
	866.788	3	2597.34	0.0034	0	50.61	VIIELHSFTTTIGYASYPTTDIR
	870.735	3	2609.18	0.0056	0	104.15	DPDLQWVGNANELNAAYASDGYAR
	672.348	4	2685.36	0.01	2	32.03	SVDSPVVPDPKGDEIKHEWLWPR
cloned protein	Sample ID	Protein Accession	Protein Description	Protein Score	Protein Mass	Matched Peptides	Protein Coverage
transaldolase [Cryptococcus neoformans var. grubii H99]	35_Transald	2::AFR98178.1	transaldolase [Cryptococcus neoformans var. grubii H99]	1995	35443	29	69.7
	Peptide exp mz	Peptide exp z	Peptide calc mr	Peptide delta	Peptide Misscleav	Peptide Score	Peptide Sequence	Peptide var Modi
	322.524	3	964.538	0.0126	1	26.74	ILDWYKK
	483.283	2	964.538	0.0129	1	48.92	ILDWYKK
	491.265	2	980.511	0.0033	0	48.36	TIVMGASFR
	499.263	2	996.506	0.006	0	46.87	TIVMGASFR
	528.819	2	1055.61	0.0118	0	54	AHQIIALYK
	573.335	2	1144.65	0.0058	0	78.23	LLEPAIQYAK
	602.815	2	1203.6	0.0174	0	94.2	LDASSTGESIPK
	618.849	2	1235.68	0.0081	0	104.66	IASTYEGILAAK
	631.378	2	1260.73	0.0081	0	63.27	LLVEFGTEILK
	636.32	2	1270.62	0.0056	0	104.02	FSFDTQATINK
	444.91	3	1331.69	0.0145	1	55.92	KLDASSTGESIPK
	666.862	2	1331.69	0.0168	1	100.25	KLDASSTGESIPK
	445.244	3	1332.7	0.0144	1	49.17	DGASLKEMLIEK
	667.368	2	1332.7	0.0249	1	62.4	DGASLKEMLIEK
	672.341	2	1342.65	0.0163	1	94.96	TSYLNDEAKFR
	448.566	3	1342.65	0.0242	1	57.32	TSYLNDEAKFR
	450.572	3	1348.69	0.0032	1	32.88	DGASLKEMLIEK
	675.359	2	1348.69	0.0119	1	56.91	DGASLKEMLIEK
	729.348	2	1456.67	0.0113	0	76.01	WALFDDVMAFDK
	732.827	2	1463.63	0.0081	0	79.59	GGSVDVQSENAMDR
	737.343	2	1472.66	0.0068	0	44.87	WALFDDVMAFDK
	394.476	4	1573.87	0.0001	2	47.43	DGASLKEMLIEKLK
	525.64	3	1573.87	0.0226	2	50.72	DGASLKEMLIEKLK
	398.476	4	1589.87	0.0069	2	30.9	DGASLKEMLIEKLK
	530.968	3	1589.87	0.0139	2	47.76	DGASLKEMLIEKLK
	814.441	2	1626.85	0.0213	1	91.98	LLDELNKSQDDLPK
	543.297	3	1626.85	0.0241	1	77.03	LLDELNKSQDDLPK
	560.594	3	1678.76	0.001	1	76.05	SKGGSVDVQSENAMDR
	565.924	3	1694.75	-0.0026	1	41.74	SKGGSVDVQSENAMDR
	576.325	3	1725.94	0.0116	1	27.5	AHQIIALYKEQGIDK
	439.745	4	1754.94	0.0087	2	53.34	LLDELNKSQDDLPKK
	585.995	3	1754.94	0.0215	2	43.89	LLDELNKSQDDLPKK
	600.296	3	1797.86	0.0042	0	68.87	ATGTTVVADTGDFTSIDK
	899.95	2	1797.86	0.0221	0	114.47	ATGTTVVADTGDFTSIDK
	957.544	2	1913.06	0.0122	0	50.68	FKPQDATTNPSLILAAVK
	638.705	3	1913.06	0.0295	0	83.34	FKPQDATTNPSLILAAVK
	503.782	4	2011.09	0.0154	2	60.55	AHQIIALYKEQGIDKER
	529.778	4	2115.07	0.0144	2	55.54	SQDDLPKKLDASSTGESIPK
	1068.01	2	2133.98	0.014	0	98.32	ANPDTTYTAENDPGVQSVQK
	712.347	3	2133.98	0.0388	0	94.39	ANPDTTYTAENDPGVQSVQK
	541.524	4	2162.06	0.0047	1	35.29	WALFDDVMAFDKLHEGIR
	755.043	3	2262.08	0.0306	1	100.45	KANPDTTYTAENDPGVQSVQK
	908.459	3	2722.35	0.0078	1	23.72	GGSVDVQSENAMDRLLVEFGTEILK
	735.379	4	2937.48	0.0132	2	20.2	SKGGSVDVQSENAMDRLLVEFGTEILK
	993.813	3	2978.39	0.0229	1	28.34	ANPDTTYTAENDPGVQSVQKIYNYYK
	924.24	4	3692.91	0.0181	1	29.47	ATGTTVVADTGDFTSIDKFKPQDATTNPSLILAAVK
cloned protein	Sample ID	Protein Accession	Protein Description	Protein Score	Protein Mass	Matched Peptides	Protein Coverage
transketolase [Cryptococcus neoformans var. grubii H99]	74_Transketo	2::AFR95182.1	transketolase [Cryptococcus neoformans var. grubii H99]	1347	74685	30	44.5
	Peptide exp mz	Peptide exp z	Peptide calc mr	Peptide delta	Peptide Misscleav	Peptide Score	Peptide Sequence	Peptide var Modi
	444.27	2	886.512	0.0135	0	49.89	TLAADVVAK
	448.774	2	895.524	0.01	0	47.57	LSALSHLR
	449.758	2	897.496	0.0062	1	54.3	VVDFYKK
	476.275	2	950.519	0.0174	0	67.28	TTIGFGSLR
	510.801	2	1019.59	0.0015	1	65.3	KLSETTITK
	526.253	2	1050.48	0.0151	0	61.64	AWGASGPYDK
	549.802	2	1097.58	0.0133	1	29.16	AEKVVDFYK
	559.804	2	1117.58	0.0176	0	51.33	FDITPEGIAR
	386.873	3	1157.59	0.0034	0	46.23	AGGHDVHGAPLK
	596.809	2	1191.59	0.0116	0	82.98	AEAEWQALFK
	600.358	2	1198.69	0.0096	1	84.75	SKDAPTIINLK
	400.575	3	1198.69	0.0118	1	45.24	SKDAPTIINLK
	402.216	3	1203.62	0.0028	1	48	YPKEAAELQR
	667.854	2	1333.69	0.0059	0	78.73	LGNLVAIYDDNK
	673.351	2	1344.68	0.005	0	57.23	SYGWNVLHIEK
	449.238	3	1344.68	0.0096	0	38.9	SYGWNVLHIEK
	481.261	3	1440.76	0.004	0	69.69	QNLPQLANSSIEK
	721.397	2	1440.76	0.0227	0	105.61	QNLPQLANSSIEK
	734.867	2	1467.7	0.0166	0	92.41	FGFNPEESFAVPK
	503.928	3	1508.75	0.0138	0	93.82	ALPTYTTSDAAVGSR
	755.394	2	1508.75	0.026	0	96.22	ALPTYTTSDAAVGSR
	532.942	3	1595.8	0.0066	1	73.44	KFGFNPEESFAVPK
	823.404	2	1644.78	0.0096	0	89.27	GDDDLAAIENAITEAK
	416.209	4	1660.81	0.0022	1	57.13	ETSDLYHKVAENGAK
	581.323	3	1740.94	0.0089	1	38.95	QNLPQLANSSIEKATK
	591.972	3	1772.88	0.014	1	31.15	GDDDLAAIENAITEAKK
	450.482	4	1797.89	0.01	2	39.62	SYSEKYPKEAAELQR
	600.308	3	1797.89	0.011	2	43.59	SYSEKYPKEAAELQR
	617.295	3	1848.84	0.0239	0	87.52	GAEDFQHPSTGLGSYAGR
	621.323	3	1860.94	0.0117	1	81.02	VAENGAKAEAEWQALFK
	541.764	4	2163.01	0.0156	1	35.39	WKGAEDFQHPSTGLGSYAGR
	548.278	4	2189.06	0.0212	0	34.79	ANSGHPGAPMGMAPAAHVLFTR
	552.275	4	2205.06	0.0138	0	59.74	ANSGHPGAPMGMAPAAHVLFTR	Oxidation (M)
	556.274	4	2221.05	0.0139	0	45.18	ANSGHPGAPMGMAPAAHVLFTR	2 Oxidation (M)
	747.41	3	2239.21	0.0018	0	87.7	LVEVLPELVGGSADLTGSNLTR
	1120.61	2	2239.21	0.0037	0	69.54	LVEVLPELVGGSADLTGSNLTR
	611.299	4	2441.15	0.0135	1	30.99	FGFNPEESFAVPKETSDLYHK
	771.642	4	3082.55	-0.0088	0	33.11	VLNVATHDSIGLGEDGPTHQPVETAAWLR
cloned protein	Sample ID	Protein Accession	Protein Description	Protein Score	Protein Mass	Matched Peptides	Protein Coverage
urease accessory protein UreG [Cryptococcus neoformans var. grubii H99]	34_UreG	2::AFR92807.1	urease accessory protein UreG [Cryptococcus neoformans var. grubii H99]	889	33777	17	56.4
	Peptide exp mz	Peptide exp z	Peptide calc mr	Peptide delta	Peptide Misscleav	Peptide Score	Peptide Sequence	Peptide var Modi
	477.707	2	953.391	0.0091	0	33.05	DMPDYTGR
	525.274	2	1048.52	0.014	0	67.67	EDQEFLIR
	568.312	2	1134.6	0.0068	0	81.85	GTGPTLFTSVR
	623.848	2	1245.67	0.0098	0	70.34	AFTVGIGGPVGSGK
	639.311	2	1276.6	0.0101	0	79.9	EDISANMGALEK
	647.308	2	1292.59	0.0091	0	69.58	EDISANMGALEK	Oxidation (M)
	486.56	3	1456.64	0.0161	1	44.92	FAERDMPDYTGR
	491.889	3	1472.64	0.0083	1	43.88	FAERDMPDYTGR	Oxidation (M)
	749.397	2	1496.76	0.0179	0	98.05	YNIAAVTNDIFTR
	756.433	2	1510.84	0.0155	0	92.31	GGPGITQSDLLIVNK
	531.956	3	1592.83	0.0113	0	60.96	IDLAPHVGASLDVMR
	537.285	3	1608.83	0.0054	0	37.51	IDLAPHVGASLDVMR	Oxidation (M)
	820.479	2	1638.93	0.0135	1	42.03	KGGPGITQSDLLIVNK
	547.326	3	1638.93	0.0242	1	72.86	KGGPGITQSDLLIVNK
	585.644	3	1753.9	0.0119	1	84.46	EKYNIAAVTNDIFTR
	589.639	3	1765.88	0.018	1	40.76	DAAAMRGTGPTLFTSVR	Oxidation (M)
	935.485	2	1868.94	0.0153	0	64.55	ELADYIIYVIDVSGGDK
	937.966	2	1873.9	0.0188	0	43.45	NNDGVDAVMDIIVSAWR
	945.957	2	1889.89	0.006	0	93.76	NNDGVDAVMDIIVSAWR	Oxidation (M)
	630.974	3	1889.89	0.0064	0	99.09	NNDGVDAVMDIIVSAWR	Oxidation (M)
	643.999	3	1928.96	0.0157	1	39.8	EDQEFLIRNEALPAER
	843.431	3	2527.27	0	1	28.43	YNIAAVTNDIFTREDQEFLIR
	931.768	3	2792.26	0.0214	0	66.77	LQAEFDTEMLFVESGGDNLAANYSR	Oxidation (M)
cloned protein	Sample ID	Protein Accession	Protein Description	Protein Score	Protein Mass	Matched Peptides	Protein Coverage
GTP-binding protein ypt1 [Cryptococcus neoformans var. grubii H99]	23_YPT1	2::AFR94332.1	GTP-binding protein ypt1 [Cryptococcus neoformans var. grubii H99]	1053	22771	19	82.4
	Peptide exp mz	Peptide exp z	Peptide calc mr	Peptide delta	Peptide Misscleav	Peptide Score	Peptide Sequence	Peptide var Modi
	486.761	2	971.504	0.0032	0	56.19	GLGQNVEQK
	495.751	2	989.482	0.0048	0	44.3	TITSSYYR
	518.788	2	1035.56	0.001	1	43.26	KVVEYAEAK
	529.817	2	1057.61	0.0072	1	46.3	IRTIELEGK
	536.335	2	1070.63	0.0213	0	63.07	LLLIGDSGVGK
	544.291	2	1086.55	0.0211	0	59.7	QWLQEIDR
	559.329	2	1116.64	0.0036	1	64.36	TIELEGKTVK
	373.224	3	1116.64	0.0114	1	40.82	TIELEGKTVK
	599.274	2	1196.52	0.0176	0	30.3	MGSSTMASGPGAK	Oxidation (M)
	629.877	2	1257.73	0.01	1	62.18	LLVGNKSDLATK
	420.255	3	1257.73	0.0144	1	58.32	LLVGNKSDLATK
	658.844	2	1315.65	0.0208	0	76.65	LQIWDTAGQER
	682.318	2	1362.62	0.0056	0	52.53	MSAPEYDYLFK
	690.317	2	1378.61	0.0073	0	20.81	MSAPEYDYLFK	Oxidation (M)
	701.394	2	1400.76	0.0103	1	88.66	STIKGLGQNVEQK
	467.936	3	1400.76	0.0228	1	50.47	STIKGLGQNVEQK
	484.89	3	1451.65	-0.0006	1	44.87	DRMGSSTMASGPGAK
	505.605	3	1513.79	0.0044	0	61.33	GAHGIIVVYDVTDR
	757.906	2	1513.79	0.0083	0	25.08	GAHGIIVVYDVTDR
	777.386	2	1552.76	0.0021	0	121.55	NATNVEQAFLTMSK
	518.598	3	1552.76	0.0168	0	73.32	NATNVEQAFLTMSK
	523.93	3	1568.75	0.0174	0	74.35	NATNVEQAFLTMSK	Oxidation (M)
	785.392	2	1568.75	0.0198	0	104.97	NATNVEQAFLTMSK	Oxidation (M)
	822.945	2	1643.86	0.0131	1	61.76	TVKLQIWDTAGQER
	548.967	3	1643.86	0.0176	1	55.7	TVKLQIWDTAGQER
	570.301	3	1707.87	0.0083	0	30.94	AFADELGIPFLETSAK
	854.949	2	1707.87	0.0114	0	99.22	AFADELGIPFLETSAK
	650.011	3	1946.98	0.0252	1	49.07	QWLQEIDRYAVEGVNK
	584.806	4	2335.18	0.012	1	43.31	GAHGIIVVYDVTDRDTYTNVK
cloned protein	Sample ID	Protein Accession	Protein Description	Protein Score	Protein Mass	Matched Peptides	Protein Coverage
cytoplasmic protein [Cryptococcus neoformans var. grubii H99]	CP_02943	2::AFR93749.2	cytoplasmic protein [Cryptococcus neoformans var. grubii H99]	1969	68793	37	64.1
	Peptide exp mz	Peptide exp z	Peptide calc mr	Peptide delta	Peptide Misscleav	Peptide Score	Peptide Sequence	Peptide var Modi
	485.771	2	969.524	0.004	0	45.42	EGPITQAVR
	490.255	2	978.492	0.0025	0	43.33	EWISFAAR
	500.746	2	999.466	0.0118	0	55.25	FTENFGSAK
	501.242	2	1000.46	0.0083	0	51.51	GSDTAFTFR
	370.868	3	1109.57	0.0088	1	24.3	SHKFHIEGR
	574.309	2	1146.59	0.0109	0	62.66	NLDLIDYPGK
	577.327	2	1152.63	0.0136	0	93.97	LIADSHASLAR
	385.221	3	1152.63	0.0159	0	55.39	LIADSHASLAR
	586.8	2	1171.58	0.0027	0	34.67	QVNEENALQK
	612.798	2	1223.56	0.02	0	77.72	MSTSVQETWR
	613.304	2	1224.58	0.0124	0	78.23	YLVASEQMER
	620.789	2	1239.56	0.0085	0	83.08	MSTSVQETWR	Oxidation (M)
	621.303	2	1240.58	0.015	0	71.75	YLVASEQMER	Oxidation (M)
	629.314	2	1256.6	0.009	2	59.19	FTENFGSAKKE
	419.88	3	1256.6	0.016	2	55.65	FTENFGSAKKE
	674.833	2	1347.65	0.0027	0	72.66	EDPFAVNQAVMK
	682.835	2	1363.64	0.0118	0	71.96	EDPFAVNQAVMK	Oxidation (M)
	691.893	2	1381.76	0.0148	0	81.53	TIESSIVQHLQK
	461.602	3	1381.76	0.0271	0	61.74	TIESSIVQHLQK
	696.865	2	1391.7	0.0114	0	71.7	SDHLLDPETPLR
	464.913	3	1391.7	0.0127	0	55.65	SDHLLDPETPLR
	736.876	2	1471.73	0.0096	0	58.71	QLGVNMAQLMPDR
	758.901	2	1515.77	0.0154	0	105.71	AIGAVNNTPMQVSSK
	766.894	2	1531.77	0.0065	0	82.14	AIGAVNNTPMQVSSK	Oxidation (M)
	515.949	3	1544.82	0.0083	1	74.7	NVQNDTGKLATSVAK
	773.423	2	1544.82	0.0162	1	33.9	NVQNDTGKLATSVAK
	541.272	3	1620.78	0.0132	0	46.76	SDPSVAPVYTGMLER
	811.409	2	1620.78	0.0209	0	87.46	SDPSVAPVYTGMLER
	819.401	2	1636.78	0.0099	0	35.13	SDPSVAPVYTGMLER	Oxidation (M)
	557.303	3	1668.88	0.0079	1	66.05	QLQKQVNEENALQK
	838.367	2	1674.71	0.0068	0	58.27	SHEEMMEVWNDLR
	559.248	3	1674.71	0.0101	0	56.71	SHEEMMEVWNDLR
	564.579	3	1690.71	0.0085	0	59.42	SHEEMMEVWNDLR	Oxidation (M)
	899.418	2	1796.81	0.0098	0	110.2	SVQSAWATFDEWQSR
	599.948	3	1796.81	0.0113	0	58.48	SVQSAWATFDEWQSR
	600.624	3	1798.83	0.0175	0	56.78	EKPELGPEAETGSDGGAR
	459.006	4	1831.98	0.014	0	70.24	NTAPHELKPSDILIER
	611.672	3	1831.98	0.0158	0	50.66	NTAPHELKPSDILIER
	476.471	4	1901.85	0.0032	1	31.39	ARSHEEMMEVWNDLR
	634.961	3	1901.85	0.0085	1	72.68	ARSHEEMMEVWNDLR
	491.028	4	1960.07	0.0096	1	73.18	KNTAPHELKPSDILIER
	668.003	3	2000.98	0.0103	0	52.03	MLISYFEGIADIEANTSK
	1001.5	2	2000.98	0.0148	0	67.67	MLISYFEGIADIEANTSK
	1009.5	2	2016.97	0.0167	0	25.6	MLISYFEGIADIEANTSK	Oxidation (M)
	691.365	3	2071.05	0.0215	0	53.12	SIIIMQQNSAHFEEGIVR
	726.377	3	2176.09	0.0137	1	108.82	YLVASEQMEREGPITQAVR
	731.707	3	2192.09	0.0087	1	47.58	YLVASEQMEREGPITQAVR	Oxidation (M)
	811.745	3	2432.21	0.0032	1	23.42	QLGVNMAQLMPDREWISFAAR
	825.092	3	2472.25	0.0072	1	27.95	MLISYFEGIADIEANTSKELTK
	631.082	4	2520.29	0.0137	1	77.41	SDHLLDPETPLRNLDLIDYPGK
	917.465	3	2749.36	0.0103	1	78.86	NLDLIDYPGKSDPSVAPVYTGMLER
	922.795	3	2765.36	0.0062	1	66.76	NLDLIDYPGKSDPSVAPVYTGMLER	Oxidation (M)
	949.485	3	2845.41	0.0214	1	103.68	AIGAVNNTPMQVSSKEDPFAVNQAVMK
	712.366	4	2845.41	0.0248	1	90.33	AIGAVNNTPMQVSSKEDPFAVNQAVMK
	716.361	4	2861.41	0.0115	1	51.88	AIGAVNNTPMQVSSKEDPFAVNQAVMK	Oxidation (M)
	954.815	3	2861.41	0.0194	1	65.27	AIGAVNNTPMQVSSKEDPFAVNQAVMK	Oxidation (M)
	960.147	3	2877.4	0.0178	1	21.05	AIGAVNNTPMQVSSKEDPFAVNQAVMK	2 Oxidation (M)
	720.374	4	2877.46	0.0074	2	22.88	NLDLIDYPGKSDPSVAPVYTGMLERK
	803.174	4	3208.65	0.0198	0	21.34	LGAVIQVPFRPGNQFLGEGGMQDVFYTIR
	807.168	4	3224.64	-0.0011	0	34.99	LGAVIQVPFRPGNQFLGEGGMQDVFYTIR	Oxidation (M)
	1075.89	3	3224.64	0.0035	0	16.68	LGAVIQVPFRPGNQFLGEGGMQDVFYTIR	Oxidation (M)
	828.822	5	4139.05	0.0197	2	20.02	SDHLLDPETPLRNLDLIDYPGKSDPSVAPVYTGMLER	Oxidation (M)
	1395.03	5	6970.12	0.0166	0	38.47	EQPTTGEAPSSAPGYEGAGVGSISLGEEALPSGNGAEADTTVEAPAPSSSVAGDSAEPDVAEPETPTSDSNSK
	1743.55	4	6970.12	0.0346	0	23.24	EQPTTGEAPSSAPGYEGAGVGSISLGEEALPSGNGAEADTTVEAPAPSSSVAGDSAEPDVAEPETPTSDSNSK
